# Supplementary material for: PRH1 mediates ARF7-LBD dependent auxin signaling to regulate lateral root development in Arabidopsis thaliana
Source: PLoS Genet. 2020 Feb 7;16(2):e1008044. doi: 10.1371/journal.pgen.1008044 (PMC7006904; doi:10.1371/journal.pgen.1008044)
Supplement: S1 Table — (XLSX) [file pgen.1008044.s009.xlsx]

## Sheet: Title GeneDiffExp
Title	Transcriptomic analysis of Col and arf7 responding to auxin.
Summary	The goal of this study is to clarify the function of ARF7 in the pathway of auxin inducing lateral root development. We isolated total RNA from the roots of 8-day-old Col-0 and arf7 seedlings. New genes act downstream of ARF7 after responding to auxin treatment, during the lateral root formation, are discovered.
Overall design	We isolated total RNA from the roots of 8-day-old Col-0 and arf7 seedlings with or without auxin treatment.
Sample name	Title	Source name	Organism	Characteristics: seedling age	characteristics: tissue	characteristics: genotype	molecule
Sample 1	Col-MOCK	Arabidopsis	seedlings	8-day-old	Roots	wild type	total RNA
Sample 2	Col-NAA	Arabidopsis	seedlings	8-day-old	Roots	wild type	total RNA
Sample 3	arf7-MOCK	Arabidopsis	seedlings	8-day-old	Roots	arf7 T-DNA mutant	total RNA
Sample 4	arf7-NAA	Arabidopsis	seedlings	8-day-old	Roots	arf7 T-DNA mutant	total RNA

## Sheet: arf7-NAA VS arf7-MOCK
	arf7-NAA VS arf7-MOCK
GeneID	log2 Ratio	P-value
AT1G04560.1	9.67176	8.64768e-16
AT3G54940.2	9.20972	6.1083e-18
AT3G51810.1	9.15458	8.54226e-12
AT3G22640.1	9.14599	5.1653e-21
AT4G36600.1	8.93279	2.48404e-13
AT2G47780.1	8.88194	5.96032e-10
AT3G47710.1	8.84263	0.00169123
AT2G21490.1	8.5489	1.7121e-07
AT5G14560.1	8.43928	0.118005
AT1G68250.1	8.43576	7.04848e-07
AT3G63375.1	8.28903	0.239432
AT5G44065.1	8.28587	0.0286638
AT4G28088.1	8.24839	0.0286638
AT1G75830.1	8.22529	0.00169123
AT5G46417.1	8.04194	0.239432
AT3G04290.1	7.83683	4.15876e-08
AT4G15258.1	7.79683	0.239432
AT1G31900.1	7.7856	0.058159
AT3G53365.1	7.59226	0.058159
AT5G23155.1	7.58737	0.118005
AT1G72100.1	7.50265	3.47386e-07
AT2G43138.1	7.49305	0.485808
AT2G43139.1	7.49305	0.485808
ATMG00516.1	7.48395	0.058159
AT5G46845.1	7.45698	0.485808
AT1G06360.1	7.43426	4.91802e-05
AT5G45950.1	7.41204	1.19461e-05
AT5G66562.1	7.40451	0.485808
AT1G19376.1	7.35388	0.485808
AT1G61800.1	7.35112	2.90176e-06
AT5G04530.1	7.32264	3.47386e-07
AT5G45307.1	7.32109	0.485808
AT1G66783.1	7.28903	0.485808
ATCG00290.1	7.27327	0.485808
AT1G27990.1	7.23713	0.00169123
AT4G31354.1	7.16747	0.239432
AT2G21210.1	7.15297	0.00696256
AT3G52055.1	7.13386	0.118005
AT2G15029.1	7.1244	0.485808
AT2G40802.1	7.1244	0.485808
AT1G01046.1	7.10334	0.239432
AT3G12835.1	7.08258	0.485808
AT2G13146.1	7.04864	0.239432
AT1G24580.1	7.04864	0.0141271
AT2G07772.1	7.04194	0.0286638
AT3G47430.1	7.03159	0.00169123
AT2G34430.1	6.98947	0.00169123
AT1G45010.1	6.97825	0.00343152
AT3G26539.1	6.96394	0.485808
ATCG00560.1	6.92646	0.485808
AT4G04900.1	6.91725	0.058159
AT4G06701.5	6.89959	0.0286638
AT5G20740.1	6.87797	0.00696256
AT1G62355.1	6.85431	0.485808
AT3G17845.1	6.85431	0.485808
ATMG00470.1	6.85431	0.118005
AT5G66400.1	6.8493	0.00696256
AT2G44995.1	6.84031	0.0286638
AT5G28491.1	6.81955	0.485808
AT1G27461.1	6.81042	0.00083353
AT4G31740.1	6.7856	0.058159
AT3G62320.1	6.7856	0.058159
AT3G07522.1	6.7856	0.485808
AT4G23560.1	6.78082	4.91802e-05
AT1G75600.1	6.74426	0.058159
AT2G34925.1	6.73613	0.239432
AT5G23035.1	6.73613	0.239432
AT2G15990.1	6.72715	0.118005
AT4G09731.1	6.72001	0.485808
AT2G47275.1	6.72001	0.485808
AT5G35407.1	6.72001	0.485808
AT3G51410.1	6.70332	0.00696256
AT4G09649.1	6.6883	0.485808
AT4G02380.2	6.68048	0.058159
AT3G29130.1	6.65932	0.0286638
AT2G23321.1	6.65728	0.485808
AT3G18715.1	6.65728	0.239432
AT5G38980.1	6.61692	0.058159
AT3G58520.1	6.59716	0.000410808
AT2G45190.1	6.58877	0.00696256
AT2G41280.1	6.56321	0.058159
AT5G42800.1	6.55949	0.00169123
AT2G18490.1	6.55651	0.0286638
AT4G25140.1	6.55524	0.0141271
AT5G35688.1	6.53944	0.485808
AT1G35242.1	6.53944	0.485808
AT5G66110.1	6.51838	0.058159
AT5G65410.1	6.51407	0.00696256
AT5G16023.1	6.51143	0.485808
AT2G22241.1	6.51143	0.485808
AT3G04900.1	6.50451	0.058159
AT2G23348.1	6.49609	0.118005
AT4G17245.1	6.47265	0.058159
AT1G65486.1	6.4481	0.239432
AT2G40220.1	6.43488	0.0141271
AT5G24352.1	6.42179	0.118005
AT3G22490.1	6.41889	0.0141271
AT1G08005.1	6.40451	0.485808
AT4G15660.1	6.40165	0.118005
AT4G06535.1	6.38532	0.058159
AT1G48660.1	6.36889	0.00083353
AT3G59490.2	6.36638	0.0141271
AT3G06125.3	6.3333	0.239432
AT3G52560.3	6.31947	0.0286638
AT2G07676.1	6.31705	0.239432
AT5G35660.1	6.31532	0.00696256
AT2G36695.1	6.31301	0.118005
AT2G38340.1	6.3114	0.0286638
AT1G63600.1	6.28429	0.0286638
AT1G64020.1	6.28113	0.239432
AT3G29030.1	6.27327	0.00696256
AT4G18596.1	6.2674	0.058159
AT1G80090.1	6.26656	0.00696256
AT2G36854.1	6.25767	0.485808
AT1G18075.1	6.25767	0.485808
AT1G14770.1	6.25079	0.00169123
AT1G71002.1	6.24993	0.485808
AT2G27380.1	6.22318	0.000202468
AT3G13405.1	6.2194	0.485808
AT4G27160.1	6.21187	0.058159
AT1G34760.2	6.20587	0.0286638
AT5G52780.1	6.14817	0.118005
AT2G14810.1	6.14578	0.485808
AT4G18500.1	6.14578	0.485808
AT4G09600.1	6.13862	0.118005
AT3G10020.2	6.13149	0.118005
AT5G24920.1	6.12676	0.118005
AT5G24130.1	6.12205	0.0141271
AT5G43490.1	6.1197	0.118005
AT5G35510.1	6.10334	0.485808
AT1G54070.1	6.09639	0.239432
AT1G72645.1	6.0843	0.058159
AT2G05070.1	6.06483	0.0286638
AT1G79100.1	6.06212	0.485808
AT3G26616.1	6.06212	0.239432
AT3G26815.1	6.06212	0.485808
AT5G15581.1	6.02864	0.058159
AT3G55710.1	6.02487	0.00696256
AT5G44310.2	6.02314	0.0141271
AT2G12905.1	6.02204	0.485808
AT4G13493.1	6.00893	0.485808
AT3G59450.1	5.9927	0.239432
AT1G67865.1	5.98626	0.239432
AT1G48325.1	5.97665	0.239432
AT1G33270.1	5.97119	0.00696256
AT4G01340.1	5.97028	0.118005
AT3G11230.2	5.95973	0.118005
AT3G20865.1	5.95448	0.239432
AT2G03230.1	5.95448	0.239432
AT3G30867.1	5.95029	0.0141271
AT1G75295.3	5.94508	0.0286638
AT5G57290.1	5.92852	0.118005
AT2G15000.4	5.91827	0.118005
AT5G67265.1	5.90809	0.485808
AT1G14930.1	5.89194	0.118005
AT3G04390.1	5.88994	0.485808
AT5G41430.1	5.87202	0.239432
AT5G61570.2	5.87083	0.0286638
AT2G05220.2	5.87004	0.118005
AT3G19150.2	5.85823	0.118005
AT5G62720.2	5.85236	0.0141271
AT3G18570.1	5.83683	0.118005
AT5G26848.1	5.83683	0.485808
AT4G21490.1	5.83683	0.00696256
AT4G16515.1	5.80247	0.239432
AT1G79170.1	5.80247	0.485808
AT4G19550.2	5.80247	0.058159
AT4G24420.1	5.79965	0.239432
AT5G10605.1	5.79683	0.485808
AT1G60090.1	5.79401	0.0141271
AT4G26050.1	5.79027	0.0141271
AT5G49600.1	5.7856	0.239432
AT4G06740.1	5.7856	0.485808
AT5G07890.2	5.78241	0.00696256
AT2G18120.1	5.78188	0.118005
AT5G34790.1	5.77724	0.00343152
AT3G19620.1	5.77077	0.00169123
AT1G07890.6	5.77003	0.0286638
AT1G12805.1	5.76616	0.239432
AT1G45163.1	5.75974	0.118005
AT4G36700.1	5.75713	0.00696256
AT5G27890.1	5.75243	0.0141271
AT1G48500.3	5.75134	0.0286638
AT1G44575.1	5.74834	0.058159
AT5G53260.1	5.74426	0.239432
AT2G19803.1	5.73613	0.239432
AT3G57510.1	5.73523	0.0141271
AT3G21370.1	5.72078	0.00696256
AT3G16520.3	5.6883	0.0141271
AT5G39130.1	5.67443	0.118005
AT3G55130.1	5.67156	0.00169123
AT5G09250.2	5.66755	0.239432
AT5G18540.2	5.65898	0.118005
AT3G02670.1	5.65557	0.118005
AT2G38880.1	5.65557	0.118005
AT5G67170.1	5.65217	0.0286638
AT1G14182.1	5.63192	0.485808
AT5G03120.1	5.63192	0.239432
AT4G00755.2	5.61891	0.0286638
AT5G26950.1	5.61692	0.118005
AT3G18485.1	5.61568	0.058159
AT4G35690.1	5.61568	0.058159
AT1G73000.1	5.59552	0.118005
AT1G31170.1	5.58981	0.239432
AT4G23720.1	5.58859	0.058159
AT1G08550.1	5.58737	0.0141271
AT3G21790.1	5.5796	0.0286638
AT3G61090.1	5.57524	0.239432
AT1G72030.1	5.56801	0.118005
AT5G09240.1	5.56801	0.239432
AT3G17520.1	5.56481	2.41382e-38
AT1G23110.1	5.55485	0.058159
AT2G05753.1	5.55365	0.485808
AT4G10060.1	5.55175	0.00083353
AT3G02560.2	5.55048	0.118005
AT1G12670.1	5.54416	0.485808
AT4G19000.1	5.54298	0.058159
AT3G62499.1	5.53944	0.485808
AT2G22570.2	5.53473	0.118005
ATMG01410.1	5.53239	0.239432
AT3G57230.2	5.5316	0.118005
AT3G19800.2	5.52692	0.118005
AT1G65090.1	5.5242	0.058159
AT5G01070.2	5.51838	0.239432
AT1G52790.1	5.51606	0.118005
AT5G33330.1	5.51374	0.239432
AT3G28310.1	5.51143	0.485808
AT2G44383.1	5.51143	0.485808
AT3G54410.1	5.50681	0.118005
AT5G01260.1	5.50527	0.0141271
AT5G45690.1	5.50374	0.118005
AT5G59310.1	5.49762	0.239432
AT5G58787.2	5.49533	0.058159
AT5G22200.1	5.49077	0.239432
AT5G57270.1	5.4847	0.0141271
AT3G04735.1	5.48395	0.485808
AT5G64520.3	5.48168	0.058159
AT4G01265.1	5.48168	0.058159
AT1G68520.1	5.47851	0.0286638
AT4G37235.1	5.4749	0.239432
AT5G10100.1	5.4749	0.058159
AT2G29540.1	5.47265	0.239432
AT5G55240.1	5.4719	0.118005
AT2G07000.1	5.46591	0.485808
AT5G46940.1	5.45921	0.239432
AT4G33467.1	5.45698	0.239432
AT1G28135.1	5.45698	0.485808
AT5G49330.1	5.44258	0.058159
AT2G19582.1	5.43708	0.239432
AT5G53660.1	5.43598	0.058159
AT4G10950.1	5.4316	0.058159
AT4G14805.1	5.43051	0.239432
AT5G16350.1	5.42353	0.0286638
AT3G13500.1	5.41745	0.485808
AT2G05520.3	5.41312	0.239432
AT2G10940.1	5.41097	0.058159
AT1G18750.2	5.3832	0.058159
AT2G20470.1	5.37898	0.0286638
AT5G39210.1	5.37476	0.239432
AT2G23570.1	5.37266	0.239432
AT4G01060.1	5.37056	0.485808
AT1G63950.1	5.36638	0.485808
AT1G51913.1	5.36638	0.485808
AT1G65620.1	5.36533	0.058159
AT4G28005.1	5.35388	0.485808
AT4G31520.1	5.34768	0.0141271
AT4G29410.2	5.34768	0.239432
AT4G21160.2	5.3415	0.058159
AT1G07680.1	5.3415	0.239432
ATMG00150.1	5.3415	0.485808
AT4G27140.1	5.33945	0.239432
AT5G14160.1	5.3333	0.118005
ATMG00970.1	5.32922	0.485808
AT5G10120.1	5.32922	0.058159
AT1G48145.1	5.32922	0.485808
AT1G19080.2	5.32922	0.118005
AT4G21020.1	5.32665	2.1768e-11
AT3G05675.1	5.32515	0.0286638
AT4G23770.1	5.3238	0.118005
AT5G36910.1	5.30899	0.239432
AT3G17950.2	5.30765	0.118005
AT1G02850.4	5.30177	0.0286638
AT1G48990.1	5.30097	0.239432
AT3G18380.3	5.29997	0.058159
AT1G32080.1	5.29459	0.0286638
AT4G25845.1	5.27719	0.239432
AT4G17860.1	5.27066	0.118005
AT1G65346.1	5.26935	0.485808
AT2G18042.1	5.26935	0.485808
AT1G63105.1	5.26935	0.485808
AT5G55620.1	5.26935	0.239432
AT1G76911.1	5.2635	0.239432
AT2G25770.1	5.25961	0.239432
AT5G35420.1	5.25961	0.239432
AT5G17180.1	5.25767	0.485808
AT4G26210.2	5.25186	0.239432
AT5G36970.1	5.25186	0.239432
AT2G42560.1	5.2507	1.38829e-20
AT2G41230.1	5.24801	0.239432
AT2G32790.1	5.24608	0.239432
AT5G46770.1	5.24032	0.239432
AT5G24155.1	5.23841	0.485808
AT5G55135.1	5.23841	0.485808
AT3G05260.1	5.23077	0.118005
AT5G64130.2	5.22508	0.239432
AT4G29460.1	5.22508	0.239432
AT1G51200.3	5.22444	0.118005
AT5G04000.2	5.22318	0.239432
AT2G33880.1	5.22034	0.058159
AT1G47980.1	5.21688	0.118005
AT1G23130.1	5.20437	0.239432
AT1G70180.1	5.18728	0.0286638
AT1G08465.1	5.18457	0.118005
AT3G46911.1	5.17844	0.485808
AT4G22830.1	5.17295	0.239432
AT3G17680.1	5.1699	0.118005
AT4G03565.1	5.16747	0.239432
AT5G12240.1	5.16383	0.239432
AT2G23240.1	5.1602	0.485808
AT5G52100.1	5.1602	0.118005
AT1G34910.1	5.15658	0.485808
AT4G15620.1	5.14937	0.239432
AT3G06680.1	5.14578	0.485808
AT1G25290.2	5.14458	0.118005
AT4G17810.1	5.13505	0.239432
AT2G42210.4	5.13327	0.239432
AT5G34800.1	5.12653	0.0286638
AT4G14530.1	5.1244	0.485808
AT1G22250.1	5.12087	0.239432
AT2G15570.2	5.11383	0.239432
AT1G76040.1	5.10916	0.118005
AT4G14104.1	5.10508	0.239432
AT2G23590.1	5.09292	0.239432
AT5G23090.1	5.0912	0.239432
AT1G65330.1	5.08258	0.239432
AT4G34550.1	5.08258	0.239432
AT1G63260.2	5.08144	0.118005
AT3G55210.1	5.07744	0.239432
AT5G33395.1	5.07658	0.058159
AT4G12005.1	5.07231	0.485808
AT5G40700.1	5.07004	0.118005
AT5G59330.1	5.06891	0.485808
AT5G45680.1	5.06551	0.239432
AT4G22545.1	5.06043	0.239432
AT5G64040.2	5.05874	0.239432
AT1G63570.1	5.05705	0.239432
AT1G18050.1	5.05199	0.239432
AT3G18410.2	5.05199	0.485808
AT4G21215.1	5.03861	0.118005
AT3G10570.1	5.03362	0.058159
AT3G16250.1	5.03362	0.239432
AT5G14602.1	5.02864	0.485808
AT5G38565.1	5.02534	0.118005
AT2G26630.1	5.01711	0.239432
AT2G24010.1	5.01219	0.118005
AT3G29970.1	5.01219	0.485808
AT3G04445.1	5.01056	0.239432
AT4G37860.1	5.00675	0.118005
AT1G19610.1	5.00567	0.485808
AT4G30880.1	4.99917	0.485808
AT4G27410.1	4.99755	0.239432
AT1G08570.3	4.99377	0.118005
AT5G48490.1	4.9927	0.485808
AT5G10000.1	4.9927	0.485808
AT2G07671.1	4.98626	0.485808
AT3G29590.1	4.98305	0.118005
AT2G23830.1	4.98305	0.485808
AT1G54860.1	4.98144	0.239432
AT1G23860.2	4.97452	0.118005
AT3G13190.2	4.97452	0.118005
AT2G39760.2	4.97452	0.118005
AT5G66370.1	4.97346	0.485808
AT1G60530.1	4.97346	0.239432
AT1G01370.1	4.96869	0.239432
AT3G01440.1	4.95605	0.239432
AT1G10455.1	4.95448	0.485808
AT2G46820.2	4.95291	0.239432
AT3G47295.1	4.95134	0.485808
AT2G43865.1	4.95134	0.485808
AT1G28560.1	4.94821	0.058159
AT5G67060.1	4.94814	9.96656e-09
AT1G19550.1	4.94508	0.485808
AT5G18450.1	4.94508	0.239432
AT3G45590.2	4.94196	0.239432
AT2G25482.1	4.93574	0.485808
AT4G28990.2	4.93264	0.118005
AT4G00600.1	4.9311	0.239432
AT5G64720.1	4.92646	0.485808
AT5G03180.1	4.92492	0.058159
AT4G39500.1	4.92031	0.118005
AT1G12130.1	4.91725	0.118005
AT2G07640.1	4.91725	0.485808
AT4G04423.1	4.91725	0.485808
AT1G52990.1	4.91725	0.239432
AT5G16510.1	4.91317	0.118005
AT2G26210.2	4.91266	0.239432
AT1G52800.1	4.91266	0.239432
AT1G26761.1	4.9091	0.118005
AT3G60090.1	4.90809	0.485808
AT5G59990.1	4.90656	0.239432
AT5G16140.1	4.90353	0.239432
AT1G51600.2	4.90302	0.118005
AT1G80970.2	4.90201	0.239432
AT5G06100.3	4.90125	0.058159
AT2G04395.1	4.89898	0.485808
AT4G39560.2	4.89596	0.118005
AT1G79880.1	4.89395	0.118005
AT2G35990.3	4.89295	0.239432
AT4G21090.3	4.88994	0.239432
AT4G24010.1	4.88214	0.0286638
AT2G01360.1	4.88095	0.485808
AT5G54150.1	4.88095	0.485808
AT1G54760.1	4.87202	0.485808
AT5G63440.3	4.86905	0.239432
AT2G16310.1	4.86757	0.239432
AT1G77290.2	4.86609	0.239432
AT1G75250.2	4.86609	0.485808
AT2G03730.2	4.86314	0.058159
AT2G43580.1	4.85872	0.239432
AT3G44580.1	4.85431	0.485808
AT1G01490.2	4.85138	0.239432
AT2G25710.1	4.84943	0.118005
AT4G38960.2	4.84846	0.239432
AT1G64618.1	4.84846	0.485808
AT4G11250.1	4.84554	0.239432
AT1G60590.1	4.84409	0.058159
AT5G55610.2	4.8436	0.118005
AT5G41200.1	4.84118	0.239432
AT5G06690.2	4.83973	0.239432
AT4G36400.1	4.83683	0.058159
AT1G31920.1	4.83538	0.058159
AT3G56610.1	4.83393	0.485808
AT1G27480.1	4.82241	0.118005
AT1G60940.2	4.82241	0.118005
AT1G65340.1	4.81955	0.118005
AT1G67190.1	4.81859	0.118005
AT1G77100.1	4.81526	0.239432
AT2G17850.1	4.81383	0.485808
AT1G68920.2	4.81241	0.058159
AT5G57970.1	4.81194	0.118005
AT5G09470.1	4.81099	0.239432
AT5G20220.1	4.81004	0.118005
AT2G26670.2	4.80956	0.239432
AT1G57540.3	4.80814	0.485808
AT1G16460.4	4.80531	0.118005
AT4G24410.1	4.80247	0.485808
AT1G14686.1	4.80247	0.239432
AT5G15790.1	4.79871	0.118005
AT1G76380.2	4.79824	0.058159
AT2G24430.1	4.79542	0.239432
AT1G48070.2	4.7884	0.485808
AT1G52100.1	4.78002	0.118005
AT4G09690.1	4.77724	0.239432
AT4G12720.1	4.77446	0.118005
AT1G47930.1	4.77307	0.239432
AT1G09380.1	4.76708	0.118005
AT1G23360.1	4.76341	0.239432
AT2G46130.2	4.76341	0.485808
AT2G03550.1	4.76341	0.239432
AT5G06190.2	4.75791	0.485808
AT4G14819.1	4.75517	0.485808
AT1G02405.1	4.75517	0.485808
AT2G41231.2	4.75243	0.485808
AT4G39130.1	4.7497	0.485808
AT5G39995.1	4.74834	0.239432
AT3G22260.3	4.74698	0.239432
AT5G66780.1	4.74169	1.48426e-07
AT5G16940.2	4.73613	0.485808
AT4G27530.1	4.73343	0.485808
AT1G07170.2	4.73343	0.485808
AT3G27970.1	4.72805	0.239432
AT2G23930.2	4.72805	0.485808
AT5G37370.4	4.72537	0.118005
AT3G08650.2	4.72336	0.058159
AT1G08600.3	4.72209	0.00169123
AT5G09970.1	4.72068	0.058159
AT5G55150.1	4.71601	0.239432
AT1G34560.1	4.71202	0.485808
AT5G60250.1	4.71003	0.058159
AT5G66930.1	4.70539	0.239432
AT4G30300.1	4.70407	0.485808
AT2G02740.1	4.70143	0.239432
AT3G14840.1	4.69617	0.485808
AT3G53900.1	4.69354	0.239432
AT1G52370.2	4.68961	0.239432
AT3G61190.2	4.68961	0.239432
AT5G18636.1	4.6883	0.239432
AT3G13140.1	4.6883	0.485808
AT1G32880.1	4.6883	0.485808
AT4G12917.1	4.68569	0.485808
AT3G62000.1	4.68569	0.239432
AT3G18460.1	4.68048	0.485808
AT3G09110.1	4.67962	0.118005
AT4G38520.2	4.67724	0.058159
AT4G18380.1	4.67357	0.118005
AT3G62830.2	4.6684	0.118005
AT4G26330.1	4.6669	0.058159
AT1G27240.1	4.66497	0.485808
AT2G21110.1	4.66497	0.485808
AT1G33080.1	4.66326	0.118005
AT3G08940.2	4.6624	0.239432
AT1G22403.1	4.6624	0.485808
AT3G54910.1	4.65984	0.118005
AT3G07300.2	4.65984	0.118005
AT2G37130.2	4.65856	0.239432
AT1G47278.2	4.65728	0.485808
AT3G60270.1	4.65728	0.485808
AT5G27910.1	4.65728	0.485808
AT4G25720.3	4.65728	0.239432
AT5G38895.3	4.65472	0.239432
AT1G58180.1	4.65217	0.239432
AT4G37570.1	4.64962	0.485808
AT1G23201.1	4.64962	0.485808
AT3G48820.2	4.64623	0.118005
AT5G63580.1	4.64581	0.239432
AT5G17170.1	4.64075	0.239432
AT2G30690.1	4.64011	0.058159
AT3G46614.1	4.63444	0.485808
AT5G63670.2	4.63444	0.485808
AT4G02655.1	4.62941	0.485808
AT3G12981.1	4.62941	0.485808
AT1G08110.2	4.62816	0.239432
AT5G60480.1	4.6269	0.485808
AT1G75060.1	4.62565	0.239432
AT4G19452.1	4.61941	0.485808
AT1G43770.1	4.61609	0.118005
AT3G12380.1	4.61505	0.058159
AT1G34047.1	4.61443	0.485808
AT2G38710.2	4.61195	0.239432
AT1G16230.1	4.61195	0.485808
AT4G10925.2	4.61195	0.239432
AT1G44478.1	4.61195	0.485808
AT1G48220.1	4.607	0.239432
AT5G12920.1	4.60207	0.118005
AT2G19890.1	4.60084	0.239432
AT1G12630.1	4.59961	0.485808
AT4G37225.1	4.59961	0.485808
AT4G37810.1	4.59716	0.485808
AT4G16450.2	4.59716	0.485808
AT5G66640.2	4.59634	0.118005
AT3G47720.1	4.5947	0.239432
AT2G43520.1	4.59226	0.485808
AT5G20225.1	4.59226	0.485808
AT4G26950.1	4.57766	0.485808
AT5G07680.2	4.57766	0.239432
AT1G49640.1	4.57766	0.239432
AT1G61520.1	4.57042	0.239432
AT5G40420.1	4.56481	1.11143e-06
AT3G06100.1	4.56321	0.239432
AT2G47150.1	4.56081	0.485808
AT4G00165.1	4.56081	0.485808
AT1G78490.1	4.56002	0.118005
AT2G05440.6	4.55842	0.485808
AT4G13560.1	4.55604	0.485808
AT2G05440.8	4.55604	0.485808
AT5G46690.1	4.55485	0.239432
AT3G45500.1	4.55365	0.485808
AT4G39403.1	4.55365	0.485808
AT2G07732.1	4.55128	0.485808
AT1G75295.2	4.5489	0.118005
AT5G56880.1	4.53944	0.485808
AT5G26690.1	4.53473	0.485808
AT2G21650.1	4.53473	0.485808
AT3G14320.1	4.53239	0.485808
AT1G67856.1	4.53004	0.485808
AT2G46840.1	4.52537	0.485808
AT5G45790.1	4.5242	0.239432
AT5G38060.1	4.52303	0.485808
AT5G37380.1	4.51915	0.118005
AT3G14110.2	4.51838	0.239432
AT2G26720.1	4.51838	0.485808
AT5G64990.1	4.51838	0.485808
AT4G08240.1	4.51606	0.485808
AT5G47455.1	4.51374	0.485808
AT1G13460.1	4.51297	0.118005
AT5G48830.2	4.50989	0.118005
AT4G17310.2	4.50912	0.485808
AT5G06839.2	4.50681	0.118005
AT5G64630.1	4.50527	0.118005
AT1G61630.1	4.50451	0.239432
AT3G53740.2	4.50451	0.485808
AT3G43828.1	4.50451	0.485808
AT1G59640.1	4.50336	0.239432
AT5G62640.2	4.50068	0.118005
AT4G22490.1	4.49533	0.485808
AT3G13800.1	4.49191	0.239432
AT3G28500.1	4.48622	0.485808
AT3G24890.1	4.48622	0.485808
AT3G63320.1	4.48395	0.239432
AT5G27395.2	4.48168	0.239432
AT2G32275.1	4.47942	0.485808
AT2G07806.1	4.47716	0.485808
AT5G46410.2	4.4749	0.058159
AT1G19670.1	4.47377	0.239432
AT3G26900.2	4.46144	0.239432
AT1G01240.3	4.45921	0.118005
AT1G60730.3	4.45698	0.239432
AT3G62800.2	4.45587	0.239432
AT5G61920.2	4.45475	0.239432
AT1G23970.1	4.45253	0.239432
AT3G27860.1	4.44589	0.118005
AT1G06040.2	4.44258	0.239432
AT1G64290.1	4.44038	0.239432
AT3G08990.2	4.43928	0.485808
AT1G57540.2	4.43488	0.485808
AT3G27340.3	4.43269	0.485808
AT1G67350.2	4.42832	0.485808
AT5G27940.1	4.42832	0.485808
AT2G22240.1	4.42687	0.118005
AT5G34810.1	4.42396	0.485808
AT3G63445.3	4.42288	0.239432
AT4G34770.1	4.42179	0.485808
AT3G04030.1	4.4207	0.239432
AT3G01860.2	4.41745	0.485808
AT5G20180.2	4.41745	0.485808
AT4G39753.1	4.41529	0.239432
AT3G12160.1	4.41097	0.485808
AT5G38910.1	4.41097	0.485808
AT1G23350.1	4.40881	0.485808
AT5G18800.1	4.40881	0.485808
AT3G57960.1	4.40451	0.485808
AT4G25433.1	4.40237	0.485808
AT3G48640.1	4.39808	0.485808
AT2G44250.1	4.39595	0.239432
AT3G16175.1	4.39169	0.485808
AT4G14320.2	4.38956	0.485808
AT2G43640.2	4.38532	0.485808
AT5G28520.1	4.38532	0.239432
AT2G43910.3	4.3832	0.485808
AT4G24800.2	4.3832	0.058159
AT2G24250.2	4.37898	0.239432
AT4G34790.1	4.37687	0.485808
AT3G62350.1	4.37266	0.485808
AT5G13730.1	4.37161	0.239432
AT1G80130.1	4.37161	0.239432
AT4G21830.2	4.37056	0.485808
AT5G02840.3	4.36952	0.239432
AT3G53470.1	4.36638	0.485808
AT1G33840.1	4.36012	0.485808
AT5G05070.1	4.36012	0.239432
AT3G05152.1	4.35804	0.485808
AT1G15140.2	4.35804	0.239432
AT5G18600.1	4.35181	0.485808
AT5G57290.3	4.34975	0.485808
AT2G37435.1	4.34975	0.485808
AT2G32890.1	4.34562	0.239432
AT3G61340.1	4.34253	0.239432
AT2G31450.2	4.34253	0.239432
AT3G58920.1	4.33228	0.239432
AT3G57760.1	4.32922	0.239432
AT5G36937.1	4.32922	0.485808
AT2G05520.1	4.32515	0.485808
AT3G60260.4	4.32414	0.239432
AT5G42520.2	4.32414	0.239432
AT4G16915.1	4.32312	0.485808
AT5G52300.1	4.32245	0.118005
AT2G14330.1	4.31705	0.485808
AT2G04050.1	4.31402	0.239432
AT3G13680.1	4.31201	0.239432
AT5G57520.1	4.30498	0.485808
AT2G18870.1	4.30498	0.485808
AT1G33760.1	4.30297	0.485808
AT2G34700.1	4.30097	0.485808
AT4G19550.1	4.29698	0.485808
AT5G39533.1	4.29499	0.239432
AT2G38610.1	4.293	0.239432
AT2G18540.1	4.28917	1.59359e-05
AT5G38430.1	4.28917	4.5938e-10
AT5G63180.1	4.28804	0.239432
AT1G42560.1	4.28804	0.239432
AT3G12460.1	4.28705	0.485808
AT4G08093.1	4.28606	0.239432
AT4G32650.3	4.28244	0.118005
AT4G31615.1	4.28113	0.239432
AT4G27150.1	4.27523	0.485808
AT2G21720.1	4.27523	0.118005
AT1G49990.1	4.27327	0.239432
AT2G25625.2	4.26935	0.485808
AT5G27980.1	4.26935	0.485808
AT2G07678.1	4.26935	0.485808
AT3G58450.2	4.26935	0.485808
AT1G75050.1	4.2635	0.485808
AT1G08310.2	4.26253	0.239432
AT2G29940.1	4.26253	0.0141271
AT1G76892.1	4.25767	0.239432
AT3G48370.1	4.25573	0.485808
AT5G55060.2	4.25444	0.118005
AT5G03900.1	4.24929	0.118005
AT2G25220.1	4.2432	0.239432
AT1G26880.2	4.23841	0.485808
AT5G54720.1	4.2365	0.485808
AT1G29190.1	4.2365	0.485808
AT4G32980.1	4.23459	0.118005
AT4G28700.1	4.23173	0.239432
AT4G13570.2	4.22887	0.485808
AT3G11860.1	4.22887	0.485808
AT1G64710.1	4.22413	0.239432
AT2G17860.1	4.22318	0.485808
AT5G33390.1	4.22318	0.485808
AT1G76440.3	4.22318	0.485808
AT5G65685.2	4.22223	0.239432
AT3G33528.1	4.21751	0.485808
AT5G48330.1	4.21469	0.239432
AT2G28490.1	4.21117	3.08624e-05
AT1G45035.1	4.20811	0.485808
AT1G04625.1	4.20064	0.485808
AT2G16700.2	4.20064	0.485808
AT5G39180.1	4.20064	0.485808
AT5G42905.1	4.19506	0.485808
AT3G11580.2	4.1932	0.485808
AT2G46170.2	4.1932	0.485808
AT3G02480.1	4.19099	5.87496e-34
AT3G62260.2	4.1895	0.239432
AT3G03272.1	4.18765	0.485808
AT5G27020.1	4.18765	0.485808
AT4G20300.1	4.1858	0.239432
AT3G16800.3	4.18488	0.239432
AT3G58510.1	4.18457	0.118005
AT3G51190.1	4.18396	0.485808
AT1G79450.2	4.17936	0.239432
AT3G28010.1	4.17844	0.485808
AT1G07570.2	4.17478	0.239432
AT2G35830.2	4.17478	0.485808
AT1G65040.3	4.17386	0.239432
AT2G30670.1	4.17295	0.485808
AT4G18650.1	4.17112	0.485808
AT1G54870.1	4.17053	3.30268e-09
AT1G11860.2	4.16929	0.239432
AT5G39270.1	4.16747	0.485808
AT4G25770.2	4.1602	0.239432
AT3G52525.1	4.14757	0.485808
AT5G61710.1	4.14757	0.485808
AT1G79075.2	4.14578	0.485808
AT1G16890.1	4.14578	0.485808
AT3G01345.1	4.14219	0.239432
AT5G48575.1	4.14219	0.485808
AT4G14165.1	4.1404	0.485808
AT5G59890.2	4.1404	0.485808
AT3G55370.2	4.13951	0.239432
AT5G63870.3	4.13951	0.239432
AT5G41900.1	4.13149	0.239432
AT1G68935.1	4.12794	0.485808
AT4G13480.1	4.12264	0.485808
AT3G13260.1	4.11911	0.485808
AT2G17500.3	4.11911	0.239432
AT5G50030.1	4.11911	0.485808
AT5G50570.2	4.11647	0.239432
AT4G10820.1	4.11383	0.485808
AT2G27570.1	4.11383	0.485808
AT4G39390.3	4.11208	0.239432
AT3G28917.1	4.11033	0.485808
AT3G48280.1	4.10945	0.239432
AT5G06950.1	4.10945	0.239432
AT3G43200.1	4.10858	0.485808
AT2G02580.1	4.1077	0.239432
AT2G05630.2	4.10508	0.485808
AT4G21930.1	4.10508	0.485808
AT5G45775.1	4.10334	0.485808
AT1G59640.2	4.1016	0.239432
AT5G54062.1	4.09812	0.485808
AT3G21380.1	4.09812	0.239432
AT5G63460.2	4.09639	0.485808
AT4G36195.2	4.09552	0.239432
AT3G21110.2	4.09379	0.239432
AT4G20350.1	4.09292	0.485808
AT5G03180.2	4.09206	0.239432
AT2G36900.2	4.0912	0.485808
AT1G27370.4	4.08861	0.239432
AT1G31400.1	4.08774	0.485808
AT1G76480.2	4.08602	0.485808
AT1G65980.2	4.08602	0.485808
AT5G64080.2	4.0843	0.485808
AT3G13130.1	4.0843	0.485808
AT3G29130.2	4.08258	0.485808
AT2G37060.1	4.08087	0.485808
AT4G24830.2	4.08087	0.239432
AT2G04515.1	4.07915	0.485808
AT4G07670.1	4.07744	0.485808
AT3G23290.2	4.07744	0.485808
AT4G33390.1	4.0763	0.118005
AT1G04945.3	4.07573	0.118005
AT1G69510.2	4.07231	0.485808
AT5G15850.1	4.06721	0.239432
AT5G64990.2	4.06721	0.485808
AT1G35290.1	4.06721	0.485808
AT1G66420.1	4.06721	0.485808
AT3G21760.1	4.06721	0.239432
AT3G60780.1	4.06551	0.485808
AT2G34030.1	4.06466	0.239432
AT1G29140.1	4.06381	0.485808
AT5G35630.2	4.06043	0.239432
AT1G51370.1	4.05958	0.239432
AT3G53930.2	4.0593	0.118005
AT4G35440.1	4.0593	0.118005
AT2G03680.2	4.05874	0.485808
AT1G79480.1	4.05789	0.239432
AT4G33740.1	4.05368	0.239432
AT5G15860.2	4.05284	0.239432
AT3G57130.2	4.04696	0.485808
ATMG00570.1	4.04696	0.485808
AT1G78780.3	4.04361	0.485808
AT1G78922.1	4.04361	0.485808
AT4G24510.1	4.04125	0.000114939
AT5G15780.1	4.04125	5.36434e-12
AT1G61810.1	4.04027	0.239432
AT3G04890.2	4.03528	0.485808
AT2G28420.1	4.03362	0.485808
AT4G38090.2	4.03362	0.485808
AT1G70220.1	4.03362	0.485808
AT2G40100.2	4.0303	0.485808
AT2G39890.2	4.02864	0.239432
AT5G11950.2	4.02864	0.485808
AT2G29310.2	4.02699	0.485808
AT3G46190.1	4.02204	0.485808
AT3G60100.1	4.0204	0.239432
AT3G56280.1	4.01711	0.485808
AT3G20155.1	4.01219	0.485808
AT2G27670.1	4.01219	0.485808
AT2G42130.1	4.00729	0.485808
AT5G49215.1	4.00322	0.239432
AT4G27050.4	4.00322	0.239432
AT5G10890.1	4.00241	0.485808
AT3G49010.1	3.99755	0.485808
AT4G07868.1	3.99593	0.485808
AT2G40270.2	3.99512	0.239432
AT1G64355.1	3.99431	0.485808
AT3G23010.1	3.9927	0.239432
AT2G28550.2	3.99028	0.239432
AT4G12890.1	3.98626	0.485808
AT3G19800.1	3.98305	0.485808
AT4G19040.2	3.97878	0.118005
AT5G45340.1	3.97585	0.239432
AT5G62570.2	3.97267	0.239432
AT2G24645.1	3.97187	0.239432
AT5G39870.1	3.97028	0.485808
AT3G04715.1	3.96869	0.485808
AT5G20630.1	3.96725	4.26002e-18
AT5G61890.1	3.96236	0.485808
AT5G53490.1	3.96236	0.485808
AT1G64870.1	3.9592	0.485808
AT4G05470.1	3.9592	0.485808
AT1G13140.1	3.95526	0.239432
AT1G47300.1	3.94977	0.485808
AT3G44570.1	3.94821	0.485808
AT1G75240.1	3.94814	0.00022092
AT1G59550.1	3.94508	0.485808
AT3G19595.1	3.94508	0.485808
AT5G59610.1	3.94508	0.485808
AT4G32490.1	3.94196	0.485808
AT1G65800.1	3.9404	0.118005
AT5G09780.1	3.9404	0.485808
AT5G35100.2	3.9404	0.485808
AT2G05400.2	3.93729	0.485808
AT5G44270.1	3.93574	0.485808
AT4G29470.1	3.93419	0.485808
AT2G44798.2	3.93419	0.239432
AT1G19080.1	3.93419	0.485808
AT5G15430.1	3.93419	0.239432
AT4G10480.2	3.92801	0.485808
AT3G09750.1	3.92646	0.485808
AT5G37290.2	3.92492	0.485808
AT3G19790.2	3.92338	0.485808
AT2G03810.4	3.91954	0.239432
AT3G16230.2	3.91801	0.239432
AT4G39650.1	3.91266	0.239432
AT4G00920.1	3.91266	0.485808
AT4G02005.1	3.90961	0.239432
AT1G74420.1	3.90809	0.239432
AT3G13400.1	3.90656	0.239432
AT4G13940.3	3.90656	0.239432
AT2G41540.3	3.90656	0.239432
AT5G65070.2	3.90504	0.485808
AT1G63760.1	3.90504	0.239432
AT1G36070.2	3.9005	0.239432
AT2G36060.3	3.89898	0.485808
AT2G13820.2	3.89898	0.485808
AT1G01540.1	3.89898	0.239432
AT1G19620.1	3.89898	0.485808
AT1G60380.1	3.89445	0.485808
AT2G43090.2	3.89144	0.485808
AT1G79630.3	3.89069	0.239432
AT3G61880.1	3.89069	0.239432
AT2G32415.1	3.88944	0.118005
AT3G47050.1	3.88394	0.239432
AT1G79840.2	3.88244	0.118005
AT5G03480.1	3.88095	0.485808
AT1G75430.1	3.88095	0.485808
AT3G08890.2	3.88095	0.485808
AT4G21090.1	3.87648	0.485808
AT3G19820.1	3.87499	0.239432
AT3G25260.1	3.87499	0.239432
AT1G50780.1	3.87202	0.485808
AT4G23160.1	3.87127	0.058159
AT5G35337.1	3.87053	0.485808
AT2G42890.2	3.86954	0.118005
AT3G54300.2	3.86905	0.485808
AT2G07599.1	3.86461	0.485808
AT3G22360.1	3.86314	0.485808
AT3G14700.1	3.86166	0.485808
AT1G05510.1	3.86019	0.485808
AT5G46850.3	3.85872	0.485808
AT3G26085.3	3.85578	0.485808
AT2G29340.3	3.85578	0.485808
AT5G60220.1	3.85431	0.485808
AT3G14450.1	3.85431	0.485808
AT2G11890.2	3.85431	0.485808
AT5G03350.1	3.85285	0.485808
AT1G66390.1	3.85138	0.485808
AT5G38410.1	3.8486	0.000423304
AT1G48130.1	3.8486	0.000423304
AT4G33980.2	3.847	0.485808
AT5G23670.2	3.84627	0.239432
AT1G55260.1	3.84409	0.485808
AT1G49330.1	3.83683	0.485808
AT2G42610.1	3.83249	0.485808
AT5G10140.3	3.83249	0.485808
AT3G44830.1	3.83249	0.239432
AT5G44500.2	3.8296	0.485808
AT1G26230.1	3.82888	0.239432
AT1G29110.1	3.82385	0.485808
AT1G33890.1	3.82385	0.485808
AT1G07440.1	3.82385	0.485808
AT1G36940.1	3.81812	0.485808
AT3G60176.1	3.81669	0.485808
AT5G11410.1	3.81526	0.485808
AT1G33930.1	3.81526	0.485808
AT1G08710.2	3.81526	0.485808
AT5G50870.2	3.81241	0.485808
AT2G26210.3	3.81241	0.485808
AT5G18500.2	3.81241	0.239432
AT2G37210.1	3.80814	0.485808
AT1G72360.1	3.80814	0.485808
AT5G16840.3	3.80672	0.485808
AT5G03060.1	3.80531	0.485808
AT2G34620.1	3.80389	0.485808
AT1G03070.1	3.80389	0.485808
AT5G43430.2	3.80389	0.485808
AT5G42610.1	3.79965	0.485808
AT1G17744.1	3.79824	0.485808
AT2G39000.2	3.79683	0.485808
AT1G63630.2	3.79683	0.485808
AT2G37300.2	3.79542	0.485808
AT3G28470.1	3.79542	0.485808
AT5G65330.1	3.79401	0.485808
AT2G39470.1	3.79401	0.485808
AT1G53850.2	3.79261	0.485808
AT4G19645.2	3.79261	0.485808
AT5G63090.4	3.7884	0.485808
AT2G28250.1	3.7842	0.239432
AT5G09600.3	3.7842	0.485808
AT1G71866.1	3.78141	0.485808
AT3G26900.1	3.77724	0.485808
AT3G48580.1	3.77724	0.485808
AT4G06615.1	3.77446	0.485808
AT4G29640.1	3.77307	0.485808
AT5G61180.1	3.77307	0.485808
AT4G18690.1	3.77169	0.485808
AT3G58070.1	3.77169	0.485808
AT5G62800.1	3.76478	0.485808
AT5G32440.2	3.76341	0.485808
AT4G00420.1	3.76203	0.485808
AT4G02200.2	3.75654	0.485808
AT4G08370.1	3.75654	0.485808
AT5G23610.2	3.75517	0.239432
AT1G55000.2	3.7538	0.485808
AT5G53420.2	3.7538	0.485808
AT2G34530.1	3.75243	0.485808
AT2G30370.1	3.75107	0.485808
AT1G67910.2	3.74834	0.485808
AT5G57550.1	3.74834	0.485808
AT2G17970.3	3.74766	0.239432
AT3G29270.2	3.74766	0.239432
AT1G18070.3	3.74698	0.239432
AT2G27490.1	3.74562	0.485808
AT4G26740.1	3.7429	0.485808
AT3G50330.1	3.74169	0.00080828
AT3G52150.2	3.74155	0.485808
AT3G46210.4	3.74155	0.485808
AT3G61730.1	3.74019	0.485808
AT5G03000.1	3.74019	0.485808
AT5G02230.2	3.74019	0.485808
AT1G43020.4	3.73748	0.485808
AT3G08510.3	3.73613	0.239432
AT1G80330.1	3.73613	0.485808
AT1G30610.2	3.73298	0.118005
AT3G13560.2	3.73007	0.239432
AT3G54530.1	3.72671	0.485808
AT1G33060.1	3.7247	0.239432
AT3G26020.2	3.72336	0.239432
AT4G32250.1	3.72269	0.239432
AT4G10600.1	3.72135	0.485808
AT1G56460.2	3.71601	0.239432
AT2G35550.2	3.71468	0.485808
AT1G02510.1	3.71202	0.485808
AT5G47670.2	3.71069	0.485808
AT1G18350.1	3.70937	0.485808
AT3G14110.3	3.70937	0.485808
AT3G06510.2	3.70672	0.239432
AT2G46370.1	3.70672	0.239432
AT3G25050.1	3.70407	0.485808
AT5G43290.1	3.70407	0.485808
AT2G45650.1	3.70275	0.485808
AT5G47470.1	3.70011	0.485808
AT5G53100.1	3.70011	0.485808
AT1G66000.1	3.70011	0.485808
AT3G03010.2	3.69617	0.485808
AT1G58280.4	3.69617	0.485808
AT2G05100.1	3.69223	0.485808
AT1G26515.1	3.69223	0.485808
AT1G61340.2	3.68961	0.485808
AT4G16810.1	3.687	0.485808
AT3G61070.2	3.68309	0.485808
AT3G15340.2	3.68113	0.239432
AT3G15670.1	3.68066	4.12534e-35
AT4G10850.1	3.68048	0.485808
AT3G13850.1	3.67659	0.485808
AT5G63440.1	3.67659	0.485808
AT2G29525.3	3.66755	0.485808
AT5G28463.1	3.66626	0.485808
AT1G75890.2	3.66626	0.485808
AT4G10840.2	3.6624	0.239432
AT2G41350.2	3.6624	0.485808
AT5G47330.1	3.65856	0.485808
AT2G38365.1	3.65856	0.485808
AT5G45472.1	3.656	0.239432
AT4G20520.1	3.65345	0.485808
AT5G48655.1	3.65217	0.485808
AT2G45740.3	3.6509	0.485808
AT3G01810.3	3.64962	0.118005
AT5G26610.3	3.64454	0.485808
AT1G04640.2	3.64454	0.485808
AT4G38545.1	3.64201	0.485808
AT3G17070.1	3.64075	0.485808
AT3G51260.2	3.64075	0.485808
AT2G20100.2	3.63885	0.239432
AT2G42320.1	3.6357	0.239432
AT4G12790.4	3.63318	0.485808
AT1G75060.2	3.63067	0.485808
AT1G15840.1	3.62621	0.00153732
AT1G69210.2	3.62565	0.485808
AT5G56640.1	3.62315	0.485808
AT3G11470.2	3.62315	0.485808
AT2G26135.1	3.62315	0.485808
AT4G34440.1	3.61879	0.239432
AT2G06005.2	3.61816	0.485808
AT3G18010.1	3.61692	0.485808
AT5G65740.2	3.61568	0.485808
AT5G02470.3	3.61443	0.485808
AT5G27845.1	3.61319	0.118005
AT5G19130.2	3.61257	0.239432
AT1G04110.1	3.61195	0.239432
AT2G31560.1	3.60577	0.485808
AT4G35120.1	3.60454	0.485808
AT1G07730.2	3.60454	0.485808
AT1G56700.3	3.60454	0.485808
AT5G15060.1	3.6033	0.485808
AT5G07090.2	3.59961	0.485808
AT4G37890.1	3.599	0.239432
AT1G70700.2	3.59838	0.485808
AT1G21430.1	3.59716	0.485808
AT1G72370.2	3.59593	0.485808
AT5G16840.2	3.59226	0.485808
AT4G01130.1	3.58737	0.485808
AT5G19930.2	3.58616	0.485808
AT5G13655.1	3.58251	0.485808
AT3G58390.1	3.58251	0.485808
AT4G11100.1	3.58251	0.485808
AT3G27770.2	3.58008	0.485808
AT5G40520.2	3.57827	0.239432
AT1G66660.1	3.57403	0.485808
AT2G31550.1	3.57283	0.485808
AT2G03410.1	3.56081	0.239432
AT5G57810.1	3.55842	0.485808
AT1G17150.1	3.55723	0.485808
AT1G55520.2	3.55723	0.485808
AT5G60880.2	3.55485	0.485808
AT2G09795.1	3.55128	0.485808
AT1G71310.1	3.55009	0.485808
AT3G60590.3	3.55009	0.485808
AT2G34540.1	3.5489	0.485808
AT1G14520.2	3.54771	0.485808
AT5G24420.1	3.54771	0.485808
AT1G20320.1	3.54653	0.485808
AT1G31485.1	3.54416	0.485808
AT1G32560.1	3.54375	4.19996e-08
AT2G37300.1	3.54298	0.485808
AT5G38270.1	3.54298	0.485808
AT1G61720.1	3.53944	0.485808
AT1G08150.1	3.53944	0.239432
AT2G07130.1	3.53944	0.485808
AT2G07150.1	3.53239	0.485808
AT3G17320.1	3.53239	0.485808
AT3G44460.1	3.53004	0.485808
AT3G29240.1	3.52887	0.485808
AT5G47900.3	3.5242	0.485808
AT2G14760.1	3.5207	0.485808
AT3G03240.1	3.51722	0.485808
AT2G41470.1	3.5149	0.485808
AT2G02960.2	3.5149	0.485808
AT1G70000.1	3.51374	0.485808
AT5G60970.1	3.51143	0.485808
AT1G12980.1	3.51143	0.485808
AT3G13820.1	3.51143	0.485808
AT5G19880.1	3.51143	0.485808
AT4G37070.4	3.50681	0.485808
AT3G58950.1	3.50451	0.485808
AT4G19470.1	3.50451	0.485808
AT4G22880.1	3.50106	0.485808
AT2G04570.1	3.50068	0.00291088
AT5G59560.1	3.49762	0.485808
AT5G49200.1	3.49762	0.485808
AT3G59510.1	3.49762	0.485808
AT3G50990.1	3.49648	0.485808
AT2G31560.2	3.49419	0.485808
AT5G49730.1	3.49248	0.239432
AT3G28360.1	3.49229	0.118005
AT4G20380.7	3.49191	0.485808
AT1G03780.2	3.49077	0.239432
AT3G62000.2	3.48849	0.485808
AT2G17540.2	3.48849	0.485808
AT1G69400.2	3.48735	0.485808
AT5G20810.2	3.48508	0.485808
AT1G49760.2	3.48111	0.239432
AT5G45910.1	3.47829	0.485808
AT5G16740.1	3.47377	0.485808
AT2G27280.1	3.4704	0.485808
AT4G31150.2	3.46703	0.485808
AT3G19860.2	3.46591	0.485808
AT3G01980.1	3.46255	0.485808
AT5G28646.1	3.46032	0.485808
AT4G13640.2	3.45921	0.485808
AT4G09565.1	3.45698	0.485808
AT5G08130.2	3.4542	0.239432
AT2G18690.2	3.45031	0.485808
AT3G46260.1	3.44699	0.485808
AT1G45201.2	3.44478	0.485808
AT5G51420.1	3.44368	0.485808
AT2G21250.2	3.44148	0.485808
AT4G21560.2	3.43928	0.485808
AT5G48690.2	3.43818	0.485808
AT1G28960.2	3.43379	0.485808
AT3G63340.2	3.43306	0.118005
AT5G04500.1	3.4316	0.239432
AT3G54500.3	3.43105	0.239432
AT1G73470.2	3.42614	0.485808
AT1G73920.2	3.42288	0.239432
AT5G54610.1	3.42288	0.485808
AT1G63360.1	3.42233	0.239432
AT3G20070.2	3.42179	0.485808
AT3G27110.2	3.4207	0.485808
AT3G20920.2	3.4142	0.485808
AT5G66250.4	3.41204	0.485808
AT1G30940.1	3.41204	0.485808
AT4G38225.2	3.41204	0.485808
AT5G57450.1	3.41097	0.485808
AT4G35350.2	3.40881	0.485808
AT3G44310.1	3.40881	0.485808
AT5G15840.1	3.40451	0.485808
AT2G45200.2	3.40344	0.485808
AT4G23350.1	3.40022	0.485808
AT1G51770.1	3.39702	0.485808
AT2G14245.1	3.39595	0.485808
AT5G57700.2	3.39488	0.485808
AT3G19330.3	3.39275	0.485808
AT5G07050.1	3.39062	0.485808
AT5G51970.2	3.39062	0.485808
AT4G33580.2	3.38638	0.485808
AT4G01450.1	3.38638	0.485808
AT5G37660.2	3.38532	0.485808
AT5G61910.2	3.37898	0.239432
AT5G06865.2	3.36533	0.485808
AT2G46770.1	3.36429	0.485808
AT2G07815.1	3.36317	0.00548348
AT1G34490.1	3.36317	0.00548348
AT3G46780.1	3.36317	5.00884e-05
AT1G08000.2	3.3622	0.485808
AT4G21450.3	3.36116	0.485808
AT4G19870.1	3.36012	0.485808
AT1G78680.2	3.36012	0.485808
AT1G48360.2	3.36012	0.239432
AT4G23570.1	3.35908	0.485808
AT3G19470.1	3.35804	0.485808
AT1G24265.3	3.35804	0.485808
AT4G33510.2	3.357	0.485808
AT2G33620.4	3.357	0.485808
AT2G46280.3	3.35492	0.485808
AT1G28100.4	3.35492	0.485808
AT4G18970.1	3.35388	0.485808
AT2G05914.1	3.35388	0.485808
AT5G19530.2	3.35388	0.485808
AT1G03630.1	3.35181	0.485808
AT5G10660.2	3.35181	0.485808
AT3G49950.1	3.34871	0.485808
AT5G06510.3	3.34562	0.485808
AT5G52940.1	3.34356	0.485808
AT3G57130.1	3.3415	0.485808
AT4G28860.2	3.3415	0.485808
AT1G14480.2	3.33842	0.485808
AT5G41080.2	3.3374	0.485808
AT1G75880.2	3.3333	0.485808
AT3G07620.1	3.33228	0.485808
AT1G23820.2	3.33024	0.485808
AT5G43930.4	3.32973	0.239432
AT5G51370.2	3.32719	0.485808
AT5G04980.1	3.32515	0.485808
AT3G15720.2	3.32515	0.485808
AT1G72910.1	3.32515	0.485808
AT2G32680.1	3.32211	0.239432
AT4G17615.2	3.31907	0.485808
AT1G49370.1	3.31705	0.485808
AT1G69526.1	3.31604	0.485808
AT5G16630.1	3.31604	0.239432
AT5G38470.2	3.31503	0.485808
AT5G46370.1	3.31402	0.485808
AT3G02150.2	3.31301	0.485808
AT1G18810.1	3.30999	0.485808
AT5G56300.1	3.30899	0.485808
AT2G34130.1	3.30648	0.239432
AT5G57240.1	3.30397	0.485808
AT4G12720.3	3.30397	0.485808
AT4G30900.1	3.29997	0.485808
AT2G32480.2	3.29898	0.485808
AT4G01450.2	3.29201	0.485808
AT2G39770.2	3.28903	0.485808
AT1G64090.2	3.28903	0.485808
AT1G19660.2	3.28804	0.485808
AT3G06437.1	3.28606	0.485808
AT1G30470.2	3.28409	0.239432
AT5G42560.3	3.28409	0.485808
AT1G70260.1	3.28211	0.485808
AT2G28310.2	3.28113	0.485808
AT1G78640.1	3.28113	0.485808
AT4G21130.1	3.28014	0.485808
AT3G13920.4	3.27818	0.485808
AT1G54830.3	3.27719	0.485808
AT2G37555.1	3.27719	0.485808
AT4G09584.1	3.27523	0.485808
AT1G29980.2	3.27229	0.485808
AT3G09940.2	3.27229	0.485808
AT4G25990.2	3.26837	0.485808
AT4G27190.1	3.26642	0.239432
AT2G14670.1	3.26642	0.485808
AT3G27720.1	3.2635	0.485808
AT2G26030.2	3.26155	0.485808
AT4G24415.1	3.26058	0.485808
AT3G26932.2	3.25961	0.485808
AT1G44750.1	3.25961	0.485808
AT2G44240.1	3.25573	0.485808
AT3G63260.2	3.25573	0.485808
AT1G25420.2	3.25573	0.485808
AT1G58100.2	3.2538	0.485808
AT1G44910.2	3.2538	0.239432
AT5G58600.2	3.25283	0.485808
AT1G45100.1	3.25186	0.485808
AT5G42820.2	3.2509	0.485808
AT1G34540.1	3.24897	0.485808
AT5G25320.1	3.2432	0.485808
AT2G33847.2	3.24224	0.485808
AT3G04970.2	3.24128	0.485808
AT1G05900.1	3.24032	0.485808
AT4G06676.2	3.23841	0.485808
AT1G64820.1	3.23745	0.485808
AT1G20450.2	3.23554	0.485808
AT4G29250.1	3.23554	0.485808
AT5G23720.2	3.23459	0.239432
AT1G56710.1	3.23268	0.485808
AT1G61320.1	3.23173	0.485808
AT4G21903.1	3.23173	0.485808
AT1G14270.4	3.23077	0.485808
AT2G07070.1	3.22982	0.485808
AT2G24680.1	3.22982	0.485808
AT1G14300.2	3.22982	0.485808
AT4G37409.1	3.22508	0.485808
AT4G19110.3	3.22508	0.485808
AT4G26095.1	3.2246	0.239432
AT5G06950.4	3.22413	0.485808
AT2G25840.2	3.22034	0.485808
AT2G31010.1	3.22034	0.239432
AT2G26600.2	3.21751	0.485808
AT3G53350.1	3.21657	0.485808
AT5G29000.3	3.21657	0.485808
AT1G21370.2	3.21469	0.485808
AT5G10030.2	3.21375	0.485808
AT1G73175.1	3.21187	0.485808
AT4G10670.1	3.21187	0.485808
AT2G37740.1	3.21117	0.0102683
AT1G52230.1	3.21117	3.23216e-06
AT1G03106.1	3.21117	3.23216e-06
ATCG00530.1	3.21117	0.0102683
AT5G23870.1	3.20811	0.485808
AT1G24300.2	3.20718	0.118005
AT5G22620.2	3.20718	0.485808
AT5G49130.1	3.20718	0.485808
AT1G22280.2	3.20624	0.485808
AT2G21940.4	3.20624	0.485808
AT5G61530.2	3.20624	0.485808
AT2G45460.2	3.20531	0.239432
AT3G14990.3	3.20157	0.485808
AT3G25440.2	3.19971	0.485808
AT1G28210.1	3.19599	0.485808
AT2G46200.2	3.19599	0.485808
AT1G24030.1	3.19599	0.485808
AT5G09610.1	3.19506	0.485808
AT2G37620.2	3.19506	0.485808
AT4G20790.1	3.19228	0.485808
AT4G02320.1	3.19228	0.485808
AT4G13800.1	3.19042	0.485808
AT4G28420.2	3.19042	0.485808
AT4G15760.2	3.1895	0.485808
AT2G30140.2	3.1895	0.485808
AT1G70650.1	3.18857	0.485808
AT3G60510.2	3.18765	0.485808
AT5G52930.1	3.18673	0.485808
AT1G69840.3	3.18673	0.485808
AT5G45820.1	3.1858	0.485808
AT1G80470.1	3.18488	0.485808
AT1G47270.2	3.18488	0.485808
AT1G08920.3	3.18488	0.485808
AT5G43360.1	3.18396	0.485808
AT3G52050.1	3.18396	0.485808
AT3G05640.2	3.17753	0.485808
AT4G32272.1	3.17661	0.485808
AT5G38510.1	3.17478	0.485808
AT2G36750.1	3.17386	0.485808
AT3G23480.2	3.17386	0.485808
AT1G32200.2	3.17295	0.485808
AT5G59732.1	3.17203	0.485808
AT5G36001.1	3.17021	0.485808
AT3G51800.2	3.17021	0.485808
AT3G05710.2	3.16747	0.485808
AT4G30310.3	3.16747	0.485808
AT2G39690.1	3.16747	0.485808
AT3G05720.1	3.16474	0.485808
AT2G26030.3	3.16383	0.485808
AT2G30550.1	3.16292	0.485808
AT5G45710.2	3.16292	0.485808
AT5G04190.1	3.16202	0.485808
AT1G29040.1	3.1602	0.485808
AT2G30910.2	3.15478	0.485808
AT4G13730.2	3.15387	0.485808
AT5G06510.2	3.15297	0.485808
AT1G68140.2	3.15297	0.485808
AT5G56370.1	3.15207	0.485808
AT5G23870.2	3.15207	0.485808
AT2G30460.2	3.14937	0.485808
AT3G12250.1	3.14937	0.485808
AT2G28930.3	3.14847	0.485808
AT3G52340.2	3.14847	0.485808
AT1G02630.1	3.14488	0.485808
AT4G00236.1	3.14398	0.485808
AT2G19940.2	3.14398	0.485808
AT1G66330.1	3.14398	0.485808
AT5G66640.1	3.1404	0.485808
AT5G48880.3	3.13951	0.485808
AT1G72830.3	3.13951	0.485808
AT3G56210.5	3.13862	0.485808
AT4G34460.4	3.13862	0.485808
AT5G13750.2	3.13505	0.485808
AT3G11310.1	3.13505	0.485808
AT5G64190.1	3.13416	0.485808
AT5G41840.1	3.13238	0.485808
AT1G13070.1	3.13238	0.485808
AT2G22980.3	3.13149	0.485808
AT3G09120.1	3.1306	0.485808
AT1G26260.1	3.12972	0.485808
AT5G52530.1	3.12883	0.239432
AT5G38420.1	3.12871	1.62106e-10
AT3G19920.1	3.12871	0.000318578
AT2G36770.1	3.12794	0.485808
AT2G47020.2	3.12529	0.485808
AT4G31600.2	3.12352	0.485808
AT3G43586.1	3.12264	0.485808
AT2G22475.2	3.12087	0.485808
AT1G79370.1	3.11647	0.485808
AT1G29910.1	3.11164	7.88098e-09
AT5G09640.1	3.1112	0.485808
AT5G36170.3	3.10945	0.485808
AT2G16180.1	3.10334	0.118005
AT1G21850.1	3.10334	0.485808
AT3G62720.2	3.09986	0.485808
AT2G44570.1	3.09812	0.485808
AT4G14740.2	3.09726	0.485808
AT3G12250.5	3.09726	0.485808
AT1G63770.2	3.09509	0.239432
AT3G51370.2	3.09033	0.485808
AT1G30210.1	3.08947	0.485808
AT5G03570.1	3.08861	0.485808
AT3G54060.2	3.08688	0.485808
AT5G48000.3	3.08688	0.485808
AT1G47270.1	3.0843	0.485808
AT3G21755.1	3.0843	0.485808
AT3G55740.2	3.08344	0.485808
AT2G25850.4	3.08344	0.239432
AT3G28540.1	3.08258	0.485808
AT2G17470.1	3.07915	0.485808
AT1G21560.2	3.07915	0.485808
AT4G23950.1	3.07744	0.485808
AT1G01140.1	3.07487	0.485808
AT1G35730.1	3.06976	0.485808
AT5G64360.4	3.06806	0.485808
AT3G53570.3	3.06636	0.485808
AT1G11770.1	3.06466	0.485808
AT1G52950.1	3.06466	0.485808
AT2G12190.1	3.06212	0.485808
AT1G79480.2	3.06043	0.485808
AT3G02540.3	3.06043	0.485808
AT2G36880.2	3.05789	0.485808
AT2G21230.2	3.05536	0.485808
AT3G29110.1	3.05452	0.485808
AT3G58900.4	3.05452	0.485808
AT5G39460.1	3.05199	0.485808
AT2G31810.2	3.05031	0.485808
AT1G60460.1	3.04947	0.485808
AT5G67580.2	3.04864	0.485808
AT4G33260.2	3.04528	0.485808
AT3G54070.1	3.04445	0.485808
AT2G38220.1	3.04194	0.485808
AT3G13000.2	3.04125	0.0190941
AT2G42220.1	3.04125	1.99121e-05
AT1G53770.2	3.04125	0.0190941
AT3G17310.1	3.04125	0.0190941
AT3G25585.4	3.04125	0.0190941
AT4G37890.2	3.04125	0.0190941
AT4G12800.1	3.04125	3.69942e-11
AT1G11330.2	3.04125	0.0190941
AT1G64680.1	3.04125	0.0190941
AT1G16570.2	3.04111	0.485808
AT3G19700.1	3.04027	0.239432
AT3G09770.2	3.03861	0.485808
AT4G25340.2	3.03861	0.485808
AT3G23480.1	3.03777	0.485808
AT2G39640.1	3.03611	0.485808
AT4G16360.2	3.03611	0.485808
AT1G66270.2	3.03611	0.485808
AT5G26940.2	3.03611	0.485808
AT2G16980.1	3.03445	0.485808
AT5G65720.2	3.02947	0.485808
AT4G36920.2	3.02947	0.485808
AT2G03280.2	3.02864	0.485808
AT3G45620.2	3.02616	0.485808
AT3G12620.2	3.02616	0.485808
AT3G12570.1	3.02534	0.485808
AT3G10230.2	3.02369	0.485808
AT5G44440.1	3.01875	0.485808
AT3G26940.1	3.01793	0.485808
AT1G27110.2	3.01711	0.485808
AT1G26390.1	3.01301	0.485808
AT1G80420.4	3.00404	0.485808
AT1G52100.2	3.00404	0.485808
AT5G14420.3	3.00404	0.485808
AT5G47720.5	2.99755	0.485808
AT3G58900.1	2.99674	0.485808
AT2G03810.1	2.9935	0.485808
AT3G16520.2	2.9927	0.485808
AT3G06560.1	2.99108	0.485808
AT5G56850.1	2.98706	0.485808
AT5G07890.3	2.98626	0.485808
AT2G26170.2	2.97984	0.485808
AT2G44930.1	2.97825	0.485808
AT5G37340.2	2.97745	0.485808
AT5G09210.1	2.97346	0.485808
AT1G70580.3	2.96949	0.485808
AT5G03415.2	2.96869	0.485808
AT5G27895.1	2.96592	0.239432
AT4G14500.2	2.96473	0.485808
AT4G00350.1	2.9592	0.485808
AT1G30710.1	2.9592	0.485808
AT5G11200.3	2.95684	0.485808
AT5G48000.2	2.95684	0.485808
AT2G19610.2	2.95134	0.485808
AT1G21540.1	2.95055	0.485808
AT5G49970.2	2.94977	0.485808
AT1G63110.3	2.94899	0.485808
AT5G10310.1	2.94814	0.00106876
AT4G18390.1	2.94742	0.485808
AT1G14250.1	2.94664	0.485808
AT2G02080.2	2.94508	0.485808
AT1G43770.2	2.94352	0.485808
AT3G60470.1	2.93574	0.485808
AT4G39640.2	2.93419	0.485808
AT3G56660.1	2.93342	0.485808
AT1G66040.1	2.92878	0.485808
AT1G68130.2	2.92801	0.485808
AT1G75940.1	2.92185	0.485808
AT3G13810.3	2.91954	0.485808
AT5G18255.2	2.91648	0.485808
AT1G68780.1	2.91571	0.485808
AT2G36010.1	2.91342	0.485808
AT4G01985.1	2.91189	0.485808
AT3G11920.1	2.91037	0.485808
AT2G40050.1	2.90961	0.485808
AT5G58080.1	2.90429	0.485808
AT3G17240.3	2.89898	0.485808
AT4G31080.2	2.89823	0.485808
AT5G05740.3	2.89747	0.485808
AT4G11830.1	2.89747	0.239432
AT2G27350.1	2.89521	0.485808
AT5G44750.2	2.88956	0.239432
AT1G77180.3	2.88769	0.485808
AT1G30620.2	2.88769	0.485808
AT2G30480.4	2.88694	0.485808
AT4G18905.2	2.88619	0.485808
AT3G05675.2	2.88469	0.485808
AT2G39730.3	2.88394	0.485808
AT3G22970.2	2.8802	0.485808
AT4G19410.2	2.8802	0.485808
AT1G53233.1	2.87648	0.485808
AT2G01260.2	2.87499	0.485808
AT5G66210.2	2.87424	0.485808
AT2G31170.2	2.86757	0.485808
AT4G39480.1	2.86609	0.485808
AT1G51750.1	2.86314	0.485808
AT2G14910.2	2.8624	0.485808
AT2G05210.3	2.85285	0.485808
AT1G28530.2	2.84919	0.485808
AT1G79970.2	2.8486	0.035211
AT3G28220.1	2.8486	0.035211
AT2G28700.1	2.8486	0.035211
AT2G33100.1	2.8486	0.00194119
AT5G54740.1	2.8486	0.035211
AT5G13360.3	2.8486	0.035211
AT5G20580.2	2.8486	0.035211
AT5G22470.1	2.8486	0.00194119
AT1G04950.3	2.8486	0.035211
AT2G47895.1	2.8486	0.035211
AT4G36230.1	2.8486	0.035211
AT1G18250.2	2.8486	0.035211
AT5G10470.1	2.8486	0.035211
AT4G30845.1	2.8486	0.035211
AT5G36120.1	2.8486	0.035211
AT4G36980.3	2.847	0.485808
AT4G08550.1	2.84554	0.485808
AT5G65180.2	2.84554	0.485808
AT5G20690.1	2.84554	0.485808
AT4G13710.2	2.84409	0.485808
AT5G49650.2	2.84336	0.485808
AT2G42510.1	2.84118	0.485808
AT3G24200.2	2.83755	0.485808
AT2G44170.1	2.83393	0.485808
AT5G28910.1	2.82816	0.485808
AT3G46980.2	2.82528	0.485808
AT3G55610.2	2.82528	0.485808
AT4G18810.1	2.82385	0.485808
AT4G06498.1	2.81955	0.485808
AT2G41450.2	2.8174	0.485808
AT1G12570.1	2.8117	0.485808
AT2G04880.1	2.81099	0.485808
AT5G35360.3	2.81028	0.485808
AT4G32650.2	2.80602	0.485808
AT3G48090.2	2.80531	0.485808
AT2G40955.1	2.80247	0.485808
AT1G32172.1	2.80106	0.485808
AT1G76380.3	2.79824	0.485808
AT3G26744.1	2.79824	0.485808
AT3G22900.1	2.79613	1.3595e-05
AT1G25280.2	2.79612	0.485808
AT1G04580.1	2.79401	0.239432
AT1G56610.2	2.79331	0.485808
AT5G53220.2	2.7884	0.485808
AT5G41820.1	2.7856	0.485808
AT1G35580.1	2.7842	0.485808
AT4G05540.1	2.78141	0.485808
AT5G61900.1	2.78072	0.485808
AT1G67290.1	2.78002	0.485808
AT4G15490.1	2.77821	0.000212912
AT3G63445.2	2.77585	0.485808
AT3G21720.1	2.77441	0
AT4G18375.2	2.77169	0.485808
AT2G06270.1	2.7703	0.485808
AT1G18660.4	2.76823	0.485808
AT3G01870.1	2.76409	0.485808
AT3G26570.1	2.76203	0.485808
AT5G42690.1	2.76134	0.485808
AT4G11460.1	2.7586	0.485808
AT1G29930.1	2.75125	7.50924e-85
AT3G59970.1	2.7497	0.485808
AT4G24660.1	2.74169	0.0035031
AT1G31490.1	2.74169	0.0035031
AT4G30890.1	2.73478	0.485808
AT4G32212.1	2.72604	0.485808
AT4G18020.3	2.71934	0.485808
AT3G42727.1	2.71601	0.485808
AT2G26450.1	2.71335	0.485808
AT2G31280.2	2.71202	0.485808
AT2G27150.1	2.71202	0.239432
AT1G53040.1	2.71069	0.485808
AT4G25800.1	2.70672	0.485808
AT4G25580.1	2.70421	0.000380456
AT4G10580.1	2.70341	0.239432
AT5G62110.1	2.6988	0.485808
AT4G28750.1	2.6966	4.0882e-11
AT5G58830.1	2.69223	0.485808
AT1G21230.1	2.69223	0.485808
AT5G56900.1	2.68961	0.485808
AT5G15250.2	2.68439	0.485808
AT4G18290.1	2.68309	0.485808
AT1G68530.2	2.68048	0.485808
AT4G12180.1	2.67724	0.485808
AT4G28260.2	2.67206	0.485808
AT1G76280.2	2.66561	0.485808
AT1G04400.2	2.65217	0.485808
AT5G45300.1	2.64772	0.485808
AT3G51895.1	2.64454	0.485808
AT3G25560.3	2.64138	0.485808
AT4G14385.3	2.62621	0.0642786
AT4G34750.2	2.62621	0.00627608
AT3G59400.1	2.62621	7.624e-05
AT5G26790.1	2.62621	0.0642786
AT3G45060.1	2.62621	0.00627608
AT3G47010.1	2.62621	0.0642786
AT5G54630.1	2.62621	0.0642786
AT5G65940.2	2.62621	0.0642786
AT2G36640.1	2.62621	1.81401e-09
AT3G01015.1	2.62621	0.0642786
AT2G24270.1	2.62621	0.0642786
AT2G39730.2	2.62621	0.0642786
AT3G07215.3	2.62621	0.0642786
AT5G18350.1	2.62621	0.00627608
AT5G11140.1	2.62621	0.0642786
AT4G39404.1	2.62621	0.0642786
AT5G47610.1	2.62621	0.0642786
AT5G16980.2	2.62621	0.0642786
AT5G55600.2	2.62253	0.485808
AT2G01810.1	2.6163	0.485808
AT2G32170.2	2.61257	0.485808
AT3G09450.1	2.61195	0.485808
AT1G02020.2	2.60886	0.485808
AT1G20150.1	2.60269	0.485808
AT1G79400.1	2.59716	0.485808
AT5G42080.3	2.58859	0.485808
AT4G19380.1	2.58798	0.485808
AT5G24970.1	2.58433	0.485808
AT1G18700.1	2.5813	0.485808
AT1G01260.2	2.5813	0.485808
AT3G19370.2	2.58069	0.485808
AT4G37800.1	2.5773	1.55095e-05
AT5G53620.3	2.57645	0.485808
AT1G18700.4	2.57585	0.485808
AT1G22830.2	2.57464	0.485808
AT1G75730.2	2.56501	0.485808
AT5G50160.1	2.56321	0.485808
AT5G28850.1	2.56022	0.485808
AT4G30560.2	2.55962	0.485808
AT3G23370.2	2.55783	0.485808
AT1G72650.2	2.55663	0.485808
AT1G56610.1	2.55604	0.485808
AT4G09875.1	2.55425	0.485808
AT4G27550.1	2.55128	0.485808
AT2G44090.2	2.54653	0.485808
AT4G25530.1	2.53944	0.485808
AT1G69730.1	2.53826	0.485808
AT4G18490.2	2.53767	0.485808
AT1G35790.1	2.53239	0.239432
AT1G72770.3	2.53063	0.485808
AT5G53620.2	2.52946	0.485808
AT3G45750.2	2.52595	0.485808
AT3G12550.1	2.51432	0.485808
AT2G30240.1	2.51143	0.485808
AT5G60300.3	2.51027	0.485808
AT3G26890.4	2.50336	0.485808
AT1G48550.1	2.50068	0.0111523
AT5G43590.1	2.50068	0.0111523
ATCG00360.1	2.50068	0.0111523
AT2G39800.2	2.49819	0.485808
AT3G08680.1	2.48849	0.485808
AT4G02060.1	2.48622	0.485808
AT5G61740.1	2.48225	0.485808
AT5G13130.2	2.47716	0.485808
AT4G19040.3	2.4704	0.485808
AT3G21055.1	2.47009	3.38268e-11
AT2G39300.2	2.46928	0.485808
AT4G02780.1	2.46928	0.485808
AT5G58460.1	2.46703	0.485808
AT2G21470.2	2.46647	0.485808
AT5G24320.2	2.46255	0.485808
AT4G35300.1	2.45809	0.485808
AT1G80740.1	2.45642	0.485808
AT2G43510.1	2.45628	0.00209494
AT1G78820.1	2.45628	9.6286e-06
AT4G27010.1	2.45327	0.118005
AT5G37160.1	2.44368	0.485808
AT2G01320.2	2.44313	0.485808
AT5G58170.1	2.44038	0.485808
AT2G35670.1	2.44038	0.485808
AT4G31200.2	2.43983	0.485808
AT5G50260.1	2.43356	0.000409236
AT4G21440.1	2.43356	0.000409236
AT5G02390.1	2.43324	0.485808
AT5G67440.2	2.41853	0.485808
AT2G21450.1	2.41799	0.485808
AT4G31200.1	2.41745	0.485808
AT5G40890.2	2.41474	0.485808
AT1G67530.2	2.41366	0.485808
AT3G46220.2	2.41043	0.485808
AT5G64330.2	2.40451	0.485808
AT1G35600.1	2.40129	0.485808
AT1G09090.1	2.39755	0.485808
AT4G04890.1	2.38702	1.37806e-09
AT1G31840.2	2.38638	0.485808
AT1G03445.1	2.38373	0.485808
AT2G14120.1	2.37634	0.485808
AT2G32390.3	2.37214	0.485808
AT5G49470.4	2.36794	0.485808
AT2G07685.1	2.36317	0.115885
AT1G31580.1	2.36317	0.115885
AT1G49975.1	2.36317	0.115885
AT3G07200.1	2.36317	0.115885
AT4G05520.2	2.36317	0.0196327
AT3G50570.1	2.36317	0.115885
AT2G43530.1	2.36317	0.115885
ATMG01320.1	2.36317	0.00364864
AT5G13650.2	2.36317	0.0196327
AT5G35575.1	2.36317	0.115885
AT5G65940.1	2.36317	0.115885
AT3G53280.1	2.36317	0.115885
AT2G21530.1	2.36317	0.115885
AT1G20690.1	2.36317	0.115885
AT1G09160.1	2.36317	0.115885
AT1G17680.2	2.36317	0.115885
AT3G13224.2	2.36317	0.115885
AT5G36170.2	2.36317	0.115885
AT5G59670.1	2.36317	0.0196327
AT2G21030.1	2.36317	0.115885
AT1G13000.2	2.36317	0.115885
AT1G09840.4	2.36317	0.115885
AT3G14395.1	2.36317	0.115885
AT3G27610.2	2.36317	0.115885
AT1G48070.1	2.36317	0.115885
AT2G41710.2	2.36317	0.115885
AT4G14880.3	2.36317	0.115885
AT2G39725.2	2.36317	0.0196327
AT1G01480.1	2.36317	0.115885
AT1G63660.2	2.36317	0.115885
AT1G15280.2	2.36317	0.115885
AT1G05970.2	2.36317	0.0196327
AT2G36800.1	2.36317	2.85822e-05
AT5G05310.3	2.36317	0.115885
AT3G13960.1	2.36317	0.115885
AT3G01620.1	2.36317	0.115885
AT3G46220.1	2.36317	0.115885
ATMG01330.1	2.36317	0.115885
AT4G17600.1	2.36317	2.85822e-05
AT3G07550.1	2.36317	0.115885
AT5G12220.2	2.36317	0.115885
AT5G09790.1	2.36317	0.0196327
AT4G16690.1	2.36317	0.0196327
AT1G14990.2	2.36317	0.115885
AT3G18660.2	2.36317	0.115885
AT1G73190.1	2.36317	0.0196327
AT2G07726.1	2.36317	0.0196327
AT5G37072.1	2.36317	0.115885
AT1G03120.1	2.36317	0.115885
AT4G17140.1	2.36317	0.115885
AT4G26150.1	2.36317	0.115885
AT1G44840.1	2.35544	0.485808
AT5G64940.2	2.35492	0.485808
AT5G34431.1	2.35233	0.485808
AT3G08840.3	2.35026	0.485808
AT2G16365.3	2.34768	0.485808
AT2G27110.3	2.34253	0.485808
AT2G39190.1	2.33791	0.485808
AT5G45030.1	2.3374	0.485808
AT5G08600.2	2.33484	0.485808
AT2G29100.1	2.33381	0.485808
AT2G12500.1	2.33279	0.239432
AT5G58140.4	2.33177	0.485808
AT3G05790.1	2.33075	0.485808
AT2G14120.3	2.32719	0.485808
AT1G09310.1	2.32665	7.1713e-27
AT1G65470.2	2.32262	0.485808
AT2G43490.4	2.32211	0.485808
AT1G76390.2	2.31402	0.485808
AT2G38530.1	2.31313	2.55982e-56
AT1G67090.1	2.30428	1.09954e-10
AT2G39800.1	2.30197	0.485808
AT1G05230.2	2.30097	0.485808
AT1G32060.1	2.29998	5.16574e-10
AT5G49470.1	2.29151	0.485808
AT1G61100.2	2.28755	0.485808
AT1G42970.1	2.28225	1.09618e-14
AT2G38020.2	2.28211	0.485808
AT2G10430.1	2.27621	0.485808
AT5G12370.2	2.27376	0.485808
AT2G09910.1	2.26642	0.485808
AT5G48775.1	2.26364	0.00630334
ATMG01190.1	2.26364	0.00630334
AT4G08340.1	2.26204	0.485808
AT4G21380.1	2.25428	0.485808
AT1G30030.1	2.24032	0.485808
AT5G46880.1	2.23936	0.485808
AT4G15020.1	2.2365	0.485808
AT1G49040.2	2.22602	0.485808
AT4G02770.1	2.22345	5.2848e-16
AT1G17810.1	2.21117	0.0341924
AT3G26060.1	2.21117	0.0341924
AT5G57570.1	2.21117	0.0341924
AT2G07835.1	2.21117	0.0341924
AT1G60890.1	2.21117	0.0341924
AT2G30945.1	2.21117	0.0341924
AT1G35270.1	2.21117	0.0020802
AT1G07390.2	2.20718	0.485808
AT4G04340.3	2.20531	0.485808
AT1G67740.1	2.16463	5.27788e-16
AT1G68110.1	2.15672	0.010792
AT4G23660.1	2.15672	0.010792
AT3G48870.2	2.15478	0.485808
AT2G09850.1	2.14982	0.485808
AT3G11560.3	2.14712	0.485808
AT2G12385.1	2.13772	0.485808
AT2G43500.1	2.1355	0.485808
AT1G09970.2	2.13016	0.485808
AT4G39330.1	2.12871	0.00352506
AT2G31380.1	2.12871	0.00352506
AT5G47820.1	2.11383	0.485808
AT5G62230.1	2.10421	0.485808
AT4G09980.2	2.09033	0.485808
AT2G38540.1	2.08855	1.85738e-08
AT5G23430.2	2.08774	0.485808
AT2G47770.1	2.08564	4.68656e-05
AT3G61470.1	2.08227	1.35677e-13
AT3G01570.1	2.07687	5.66128e-06
AT1G18620.2	2.07189	0.485808
AT5G09410.3	2.06721	0.485808
AT1G48410.3	2.06254	0.485808
AT3G19780.1	2.05789	0.485808
AT5G49152.2	2.0457	0.485808
AT3G06400.3	2.04361	0.485808
AT1G30475.2	2.04125	0.205634
AT1G03470.1	2.04125	0.205634
AT4G12020.1	2.04125	0.205634
AT4G05430.1	2.04125	0.205634
AT4G20260.3	2.04125	0.205634
AT3G26910.1	2.04125	0.0588102
AT5G67500.2	2.04125	0.205634
AT2G09795.3	2.04125	0.205634
AT1G72270.1	2.04125	0.205634
AT5G54080.2	2.04125	0.0588102
ATMG01020.1	2.04125	0.205634
AT1G06350.1	2.04125	0.0182923
AT4G26370.1	2.04125	0.205634
AT2G34330.1	2.04125	0.205634
AT2G07827.1	2.04125	0.205634
AT5G15610.1	2.04125	0.0588102
AT2G05185.1	2.04125	0.205634
AT1G10590.2	2.04125	0.205634
AT5G65700.2	2.04125	0.205634
AT4G21870.1	2.04125	0.00196469
AT2G19280.2	2.04125	0.205634
AT2G04038.1	2.04125	0.205634
AT1G29090.1	2.04125	0.0182923
AT5G09910.1	2.04125	0.205634
AT5G47000.1	2.04125	0.0588102
AT2G18470.1	2.04125	0.0588102
AT1G30455.1	2.04125	0.205634
AT1G63610.1	2.04125	0.205634
AT5G15410.1	2.04125	0.205634
AT3G52170.1	2.04125	0.205634
AT5G35932.1	2.04125	0.205634
AT1G71890.1	2.04125	0.205634
AT4G32500.1	2.04125	0.205634
AT3G03620.1	2.04125	0.205634
AT3G54620.2	2.04125	0.205634
AT2G20590.1	2.04125	0.205634
AT5G55770.1	2.04125	0.205634
AT2G05830.1	2.04125	0.205634
AT3G57765.1	2.04125	0.205634
AT3G47342.1	2.04125	0.205634
AT4G29360.1	2.04125	0.0588102
AT4G26582.1	2.04125	0.205634
AT2G26160.1	2.04125	0.205634
AT3G63160.1	2.04125	0.0182923
AT2G32830.1	2.04125	0.205634
ATCG01040.1	2.04125	0.205634
AT5G37380.5	2.04125	0.205634
AT1G55350.5	2.04125	0.205634
AT5G46330.1	2.04125	0.205634
AT3G01660.1	2.04125	0.205634
AT1G31772.1	2.04125	0.205634
AT1G52855.1	2.04125	0.205634
AT3G55760.2	2.04125	0.205634
AT4G15010.2	2.04125	0.205634
AT4G23250.1	2.04125	0.0588102
AT4G20980.2	2.04125	0.205634
AT2G26770.2	2.04125	0.0182923
AT3G04400.2	2.04125	0.205634
AT2G22425.2	2.04125	0.205634
AT3G10770.2	2.04125	0.205634
AT5G56190.1	2.04125	0.205634
AT5G61010.1	2.04125	0.205634
AT3G24650.1	2.04125	0.0588102
AT1G15825.1	2.04125	0.205634
AT5G60870.3	2.04125	0.205634
AT2G26590.2	2.04125	0.205634
AT1G06970.1	2.04125	0.205634
AT5G07180.1	2.04125	0.205634
AT1G67660.1	2.04125	0.205634
AT4G18335.1	2.04125	0.0588102
AT3G19480.1	2.04125	0.205634
AT2G32670.1	2.04125	0.205634
AT3G55760.1	2.04125	0.205634
AT4G27800.1	2.04125	0.205634
AT5G56795.1	2.04125	0.205634
AT2G43180.4	2.04125	0.205634
AT4G16410.1	2.04125	0.205634
AT1G51330.1	2.04125	0.205634
AT4G21065.1	2.04125	0.205634
AT3G29575.3	2.04125	0.205634
AT5G41540.1	2.04125	0.205634
AT2G22088.1	2.04125	0.205634
AT5G51450.1	2.04125	0.205634
AT1G16730.1	2.04125	0.205634
AT2G19620.1	2.04125	0.0588102
AT4G20160.1	2.04125	0.0588102
AT3G06590.2	2.04125	0.205634
AT1G28110.2	2.04125	0.205634
AT1G03290.1	2.04125	0.205634
AT5G11425.1	2.04125	0.205634
AT5G20920.2	2.04125	0.205634
ATCG00630.1	2.04125	0.0588102
AT5G01320.1	2.04125	0.205634
AT5G55020.1	2.04125	0.0588102
AT3G61870.1	2.04125	0.205634
AT5G12080.1	2.04125	0.205634
AT5G26610.1	2.04125	0.205634
AT5G14260.3	2.04125	0.205634
AT5G67440.1	2.04125	0.205634
AT4G38970.1	2.04125	0.0588102
AT1G02813.1	2.04125	0.0588102
AT5G53210.1	2.04125	0.205634
AT4G02690.1	2.04125	0.205634
AT1G27380.2	2.04125	0.205634
AT4G13992.1	2.04125	0.0588102
AT5G66240.3	2.04125	0.205634
AT5G05550.2	2.04125	0.0182923
AT5G48310.2	2.04125	0.205634
AT1G23970.2	2.04125	0.205634
AT5G46730.1	2.04125	0.205634
AT3G25815.1	2.03569	0.485808
AT5G41140.2	2.02906	0.485808
AT5G36740.1	2.00729	0.485808
AT1G66980.1	1.99876	0.485808
AT1G49630.1	1.99028	0.485808
AT1G63640.2	1.98907	0.485808
AT4G16020.2	1.98425	0.485808
AT4G05420.2	1.98185	0.485808
AT3G54440.2	1.98144	0.485808
AT3G55330.1	1.97985	0.00109438
AT3G22142.1	1.97985	0.00109438
AT5G57110.1	1.9683	0.485808
AT1G06780.1	1.96725	0.00325746
AT3G05380.5	1.96394	0.485808
AT2G47430.1	1.95251	0.485808
AT3G04300.1	1.94814	0.00986344
AT2G24120.2	1.94547	0.485808
AT3G05380.3	1.94508	0.485808
AT4G10340.1	1.94171	4.69998e-13
AT2G15060.1	1.92031	0.485808
AT3G51560.1	1.91954	0.485808
AT2G35612.1	1.91572	0.030657
AT4G09720.4	1.91572	0.030657
AT3G10030.1	1.91572	0.030657
AT3G27480.1	1.91572	0.030657
AT3G51150.2	1.91075	0.485808
AT3G55800.1	1.90374	2.30384e-05
AT1G65120.1	1.90239	0.485808
AT5G44750.1	1.89408	0.485808
AT5G36930.1	1.88544	0.485808
AT2G31980.1	1.87775	0.000993126
AT2G26560.1	1.86437	7.3546e-06
AT2G02200.1	1.85651	0.485808
AT3G59020.1	1.85285	0.485808
AT5G14810.1	1.8486	0.0996782
AT2G20585.1	1.8486	0.0996782
AT3G15400.1	1.8486	0.0996782
AT3G20070.1	1.8486	0.0996782
AT5G50360.1	1.8486	0.0996782
AT2G38160.2	1.8486	0.0996782
AT1G08110.1	1.8486	0.0996782
AT2G41060.2	1.8486	0.00292538
AT3G56940.1	1.8486	0.000106358
AT3G26440.3	1.8486	0.0996782
AT1G15020.1	1.8486	0.0996782
AT5G04730.1	1.8486	0.0996782
AT2G26550.2	1.8486	0.0996782
AT2G07769.1	1.8486	0.0996782
AT2G25690.1	1.8486	0.0996782
AT1G28710.3	1.8486	0.0996782
AT2G15130.2	1.8486	0.0996782
AT2G14080.1	1.8486	0.0996782
AT2G30570.1	1.8486	4.15722e-06
AT3G49832.1	1.8486	0.0996782
AT3G55070.2	1.8486	0.0996782
AT4G31150.1	1.8486	0.0996782
AT3G20395.1	1.8486	0.0996782
AT5G25280.1	1.8486	0.0996782
AT3G50440.1	1.8486	0.0996782
AT2G27440.1	1.8486	0.0996782
AT4G02540.2	1.8486	0.0996782
[truncated: 27,284 more rows]

## Sheet: arf7-MOCK VS Col-MOCK
	arf7-MOCK VS Col-MOCK
GeneID	log2 Ratio	P-value
AT2G05765.1	9.03676	0.113882
AT4G03295.1	8.50765	0.23313
AT2G34238.1	8.4427	0.0556302
AT3G58193.1	8.43365	0.23313
AT5G60285.1	8.41573	0.23313
AT3G25014.1	8.41573	0.0556302
AT5G66564.1	8.36326	0.23313
AT3G51636.1	8.20099	0.113882
ATCG00140.1	7.81307	0.0556302
AT3G48131.1	7.71119	0.23313
AT2G35738.2	7.57016	0.00154736
AT4G03445.1	7.4518	0.113882
AT2G35742.1	7.43365	0.477246
AT4G17788.1	7.41573	0.477246
AT5G13225.1	7.38054	0.477246
AT1G70185.1	7.35898	0.0556302
AT5G10945.1	7.32932	0.477246
AT1G27610.1	7.32513	0.0556302
AT1G03506.1	7.31264	0.477246
AT1G20015.1	7.27985	0.477246
ATCG00210.1	7.26373	0.477246
AT1G49938.1	7.12622	0.23313
AT4G32445.1	7.02766	0.477246
AT1G61224.1	7.01411	0.477246
AT1G70645.1	7.00069	0.477246
AT3G30740.1	6.99403	0.23313
AT5G45469.1	6.98079	0.23313
AT2G45434.1	6.96117	0.477246
AT1G30135.1	6.93796	0.0271748
ATCG00510.1	6.92269	0.477246
AT2G40081.1	6.92269	0.477246
AT5G51174.1	6.8976	0.477246
AT1G24068.1	6.8914	0.0556302
AT4G13095.1	6.88522	0.23313
AT1G27921.2	6.876	0.0556302
AT5G13548.1	6.83077	0.23313
AT3G22436.1	6.81307	0.477246
AT5G36920.1	6.79558	0.23313
AT5G37050.1	6.79558	0.0556302
AT4G14504.1	6.7898	0.477246
AT2G11270.1	6.7783	0.23313
AT1G12013.1	6.73321	0.477246
AT1G14642.1	6.71119	0.477246
AT5G48820.1	6.69165	0.0271748
AT5G58790.2	6.66282	0.0132747
AT3G57072.1	6.64706	0.477246
AT1G28281.1	6.64706	0.477246
AT2G30760.1	6.63146	0.23313
AT3G46150.1	6.59571	0.113882
AT2G23118.1	6.58566	0.477246
AT2G47844.1	6.55591	0.477246
AT4G18980.1	6.53884	0.0556302
AT4G13996.1	6.52196	0.23313
AT5G66816.1	6.49819	0.23313
AT1G77235.1	6.48412	0.23313
AT1G25425.1	6.4518	0.0556302
AT3G48346.1	6.4427	0.477246
AT1G52130.1	6.42168	0.00154736
AT2G22496.1	6.40685	0.477246
AT3G20541.1	6.38926	0.113882
AT3G20555.1	6.3762	0.23313
AT3G48344.1	6.36326	0.477246
AT1G71450.1	6.34761	0.0132747
AT4G09720.2	6.3428	0.0271748
AT2G34224.1	6.33773	0.477246
AT5G03377.1	6.30988	0.113882
AT1G77080.5	6.27661	0.0271748
AT2G41340.1	6.27378	0.0556302
AT5G24825.1	6.25574	0.477246
AT5G41071.1	6.23988	0.477246
AT2G13463.1	6.21642	0.477246
AT4G13554.1	6.19716	0.23313
AT5G09445.1	6.17062	0.113882
AT1G60920.1	6.17062	0.113882
AT5G12450.1	6.17062	0.477246
AT5G40620.1	6.1372	0.23313
AT1G67700.2	6.13353	0.0271748
AT4G35783.1	6.12987	0.23313
AT5G63510.2	6.12866	0.0132747
AT3G60647.1	6.12622	0.477246
AT4G10100.3	6.11413	0.113882
AT1G29785.2	6.08552	0.113882
AT4G36370.1	6.08316	0.477246
AT4G35655.1	6.06209	0.477246
AT1G09790.1	6.0601	0.00648454
AT5G54920.1	6.04669	0.00154736
AT3G05560.3	6.03962	0.0556302
AT2G38130.2	6.03448	0.0556302
AT1G06515.1	6.03448	0.113882
AT4G13040.2	6.02936	0.0556302
AT5G61310.2	6.00739	0.23313
AT1G08165.1	6.00739	0.23313
AT5G05420.1	6.00069	0.23313
AT1G43000.1	5.99403	0.113882
AT1G56060.1	5.9874	0.23313
AT1G74670.1	5.9874	0.113882
AT5G40645.1	5.98079	0.23313
AT2G44581.1	5.98079	0.23313
AT3G56825.1	5.96931	0.0556302
AT3G26813.1	5.96768	0.477246
AT1G45248.4	5.95792	0.23313
AT1G10747.1	5.95468	0.23313
AT2G24545.2	5.94394	0.0132747
AT5G43640.1	5.9418	0.23313
AT1G48195.1	5.9418	0.23313
AT5G47170.1	5.93221	0.23313
AT5G52670.1	5.93221	0.23313
AT3G56380.1	5.90383	0.23313
AT1G51030.1	5.90071	0.23313
AT3G15390.2	5.90009	0.0271748
AT5G09570.1	5.89967	0.113882
AT4G08230.2	5.86684	0.23313
AT5G50565.2	5.8507	0.113882
AT5G26770.2	5.84269	0.0132747
AT1G55175.1	5.83077	0.23313
AT2G36261.1	5.83077	0.477246
AT5G56830.1	5.83077	0.113882
AT4G39410.1	5.8278	0.0556302
AT4G23205.1	5.81894	0.23313
AT3G04545.1	5.81307	0.477246
AT3G23326.1	5.80721	0.477246
AT5G28000.1	5.8043	0.23313
AT2G33720.1	5.80371	0.0271748
AT1G62333.1	5.80139	0.23313
AT1G11655.1	5.78117	0.23313
AT1G07890.8	5.76803	0.0271748
AT1G44542.1	5.75699	0.0556302
AT5G05113.1	5.74435	0.477246
AT3G60120.1	5.74196	0.00648454
AT4G22210.1	5.72768	0.477246
AT1G11400.1	5.72768	0.0556302
AT1G12250.1	5.71803	0.0556302
AT4G15248.1	5.71666	0.23313
AT2G16790.2	5.69489	0.113882
AT3G61840.1	5.68949	0.113882
AT3G47100.1	5.6868	0.23313
AT4G25434.2	5.6868	0.0556302
AT4G39260.4	5.6868	0.23313
AT5G18202.1	5.67877	0.477246
AT1G50732.1	5.65229	0.23313
AT1G10155.1	5.63924	0.23313
AT1G60970.1	5.63837	0.113882
AT4G03520.2	5.63664	0.23313
AT2G41110.2	5.63146	0.113882
AT1G12810.2	5.61092	0.113882
AT4G11020.1	5.60583	0.23313
AT2G17130.2	5.59773	0.0271748
AT3G05730.1	5.59319	0.23313
AT5G06650.1	5.58566	0.23313
AT2G18740.2	5.57816	0.23313
AT2G38350.1	5.57071	0.477246
AT1G60060.1	5.56181	0.0271748
AT3G62940.3	5.55493	0.0271748
AT3G46666.1	5.54613	0.477246
AT3G42960.1	5.54613	0.113882
AT2G14045.3	5.54126	0.23313
AT2G25685.1	5.54126	0.477246
AT3G16020.1	5.54126	0.477246
AT3G45446.1	5.53641	0.00648454
AT5G45880.1	5.5348	0.113882
AT5G19030.2	5.53158	0.23313
AT1G62250.1	5.53037	0.0556302
AT4G10020.1	5.52773	0.0271748
AT2G47950.1	5.52676	0.23313
AT5G08185.1	5.52676	0.23313
AT3G61390.1	5.51957	0.0556302
AT4G13611.1	5.51718	0.477246
AT3G11825.1	5.51241	0.477246
AT1G27890.1	5.51241	0.113882
AT5G26673.1	5.51241	0.477246
AT3G18845.1	5.50765	0.477246
AT1G69252.2	5.50765	0.477246
AT1G44414.1	5.49819	0.477246
AT4G26310.2	5.48997	0.0556302
AT3G28155.1	5.48412	0.477246
AT5G39260.1	5.47636	0.113882
AT2G10537.1	5.47481	0.477246
AT1G67195.2	5.47018	0.23313
AT5G37270.1	5.46326	0.23313
AT3G62290.2	5.4579	0.113882
AT1G55800.1	5.45637	0.113882
AT5G10360.2	5.45485	0.113882
AT1G77880.2	5.4518	0.477246
AT5G61750.1	5.44952	0.23313
ATMG01400.1	5.4427	0.477246
AT1G20510.2	5.43742	0.0132747
AT1G71760.1	5.43065	0.113882
AT3G51200.1	5.42915	0.477246
AT5G09940.1	5.42915	0.23313
AT2G43932.1	5.42915	0.477246
AT3G45120.1	5.42915	0.477246
AT1G10385.1	5.41764	0.00648454
AT2G36815.1	5.41573	0.477246
AT1G13370.1	5.41573	0.23313
AT2G30120.2	5.40243	0.113882
AT3G24225.1	5.40243	0.477246
AT2G32090.2	5.39803	0.23313
AT5G08185.4	5.39145	0.23313
AT4G10767.1	5.38926	0.477246
AT1G10250.1	5.38926	0.477246
AT3G27460.1	5.38708	0.0556302
AT2G48121.1	5.3762	0.477246
ATMG00280.1	5.3762	0.477246
AT2G44750.1	5.37044	0.113882
AT1G62490.1	5.36756	0.113882
AT5G40500.2	5.36756	0.23313
AT5G24860.1	5.36326	0.23313
AT2G25440.1	5.36326	0.0132747
AT2G10730.1	5.3547	0.477246
AT5G22810.1	5.3547	0.113882
AT4G19680.1	5.34831	0.0556302
AT1G06030.1	5.34478	0.113882
AT2G31850.1	5.33773	0.477246
AT4G04408.1	5.33773	0.477246
AT2G41445.1	5.33773	0.23313
AT3G56580.3	5.33667	0.0556302
AT2G21385.4	5.33562	0.0556302
AT3G09375.1	5.33457	0.0556302
AT1G75717.1	5.33352	0.477246
AT4G29150.1	5.33142	0.0556302
AT2G20110.1	5.32932	0.0132747
AT5G53742.1	5.31264	0.477246
AT2G26750.1	5.31126	0.113882
AT2G33480.2	5.31126	0.113882
AT2G45245.4	5.28662	0.113882
AT2G42500.3	5.28188	0.23313
AT3G60940.1	5.2812	0.113882
AT4G05110.1	5.27985	0.0556302
AT5G22794.2	5.2758	0.23313
AT3G13120.2	5.2758	0.113882
AT5G12280.2	5.27277	0.0556302
AT1G43895.1	5.26774	0.113882
AT4G32330.3	5.26573	0.0556302
AT2G39415.1	5.26373	0.477246
AT2G31590.1	5.25773	0.23313
AT1G60430.2	5.25706	0.113882
AT2G20555.1	5.25574	0.23313
AT5G47150.1	5.25308	0.113882
AT1G63280.1	5.25176	0.477246
AT2G24560.1	5.24779	0.113882
AT3G02065.2	5.24067	0.0271748
AT4G39290.1	5.23988	0.113882
AT2G30460.1	5.233	0.0556302
AT3G27095.1	5.23071	0.0132747
ATMG01250.1	5.2281	0.477246
AT1G24230.1	5.2281	0.23313
AT1G62650.1	5.2281	0.477246
AT5G52110.1	5.2216	0.113882
AT3G52440.1	5.21642	0.23313
AT4G31190.1	5.19334	0.477246
AT3G46186.1	5.19334	0.477246
AT1G33870.1	5.18763	0.23313
AT5G20670.1	5.18573	0.23313
AT5G10605.2	5.18573	0.477246
AT5G63195.1	5.18573	0.0556302
AT3G20087.1	5.18004	0.23313
AT5G44973.1	5.16687	0.477246
AT1G28600.2	5.16312	0.0556302
AT4G38220.2	5.1566	0.0556302
AT3G33448.1	5.14825	0.477246
AT1G44150.1	5.14825	0.477246
AT1G12669.1	5.14456	0.477246
AT4G39610.1	5.14087	0.113882
AT2G44530.2	5.14087	0.0556302
AT1G56165.1	5.13597	0.113882
AT5G63550.2	5.13573	0.0271748
AT1G70760.1	5.11896	0.23313
AT3G08890.1	5.11173	0.23313
AT4G11470.1	5.111	0.0271748
AT5G35630.3	5.10812	0.0556302
AT1G56612.1	5.10633	0.23313
AT1G50350.1	5.10453	0.477246
AT1G04370.1	5.10453	0.477246
AT4G23610.1	5.10274	0.23313
AT2G26620.1	5.10095	0.113882
AT2G03390.2	5.09975	0.113882
AT4G33350.2	5.09916	0.23313
AT3G14760.1	5.09737	0.23313
AT1G21860.1	5.09648	0.0556302
AT1G07780.2	5.08788	0.113882
AT5G65274.1	5.08316	0.477246
AT4G11911.1	5.07259	0.23313
AT1G10660.2	5.06908	0.0556302
AT4G05095.1	5.05168	0.477246
AT2G35820.1	5.04995	0.23313
AT4G17240.2	5.04822	0.113882
AT1G29090.1	5.04707	0.113882
AT5G44140.1	5.0465	0.23313
AT4G21105.2	5.04478	0.477246
AT4G29760.1	5.03619	0.23313
AT3G10480.2	5.03534	0.0556302
AT1G05970.1	5.03277	0.23313
AT5G28470.1	5.03107	0.0556302
AT5G59340.1	5.02426	0.23313
AT3G52210.2	5.022	0.113882
AT2G40710.1	5.02087	0.477246
AT5G51710.1	5.01884	0.0271748
AT3G63420.2	5.01749	0.477246
AT1G66200.3	5.01636	0.113882
AT5G57860.4	5.01243	0.23313
AT3G04380.2	5.0032	0.0556302
AT5G26140.1	5.00069	0.477246
AT3G12070.1	4.99958	0.113882
AT3G24640.1	4.99071	0.477246
AT4G20325.2	4.98244	0.23313
AT2G28920.1	4.98079	0.477246
AT1G05740.1	4.98079	0.477246
AT2G35550.3	4.97915	0.23313
AT4G21720.2	4.97915	0.23313
AT1G11040.1	4.9775	0.113882
AT3G01311.1	4.97586	0.23313
AT5G45105.1	4.9563	0.23313
AT5G09280.1	4.95145	0.23313
AT1G49150.1	4.95145	0.477246
AT5G49210.2	4.9434	0.23313
AT5G43650.1	4.9434	0.23313
AT1G27370.2	4.9386	0.0556302
AT3G61590.2	4.9354	0.0556302
AT2G17770.1	4.93381	0.23313
AT2G46830.1	4.9303	0.0271748
AT5G28420.1	4.92269	0.477246
AT3G58860.1	4.91638	0.113882
AT5G13220.2	4.91533	0.113882
AT3G28420.1	4.91166	0.23313
AT4G28365.1	4.91166	0.23313
AT1G20310.1	4.91166	0.23313
AT1G21866.1	4.90696	0.477246
AT5G37380.4	4.90618	0.0556302
AT5G60290.1	4.90383	0.477246
AT1G07473.1	4.90383	0.23313
AT2G43660.2	4.90071	0.477246
AT1G05450.1	4.8976	0.477246
AT3G49480.1	4.89449	0.23313
AT5G09230.1	4.89243	0.113882
AT5G21960.1	4.86989	0.23313
AT1G43650.2	4.86836	0.23313
AT5G38080.1	4.86684	0.477246
AT3G25670.1	4.86076	0.113882
AT5G18100.2	4.86076	0.477246
AT5G34795.1	4.85774	0.113882
AT1G26558.2	4.85673	0.113882
AT5G50200.2	4.84719	0.23313
AT5G42530.1	4.84569	0.477246
AT1G25275.1	4.84569	0.477246
AT2G07736.1	4.8397	0.477246
AT3G26510.1	4.83374	0.113882
AT4G14880.4	4.83077	0.113882
AT1G51055.1	4.83077	0.477246
AT3G24005.1	4.8278	0.477246
AT1G26140.1	4.82189	0.477246
AT2G10990.1	4.816	0.23313
AT5G13320.1	4.80721	0.0556302
AT5G43430.3	4.8043	0.23313
AT1G43020.3	4.8043	0.113882
AT3G52630.1	4.80139	0.477246
AT4G33600.1	4.79558	0.113882
AT4G36060.1	4.78691	0.23313
AT5G50060.1	4.78691	0.477246
AT2G32179.1	4.78404	0.23313
AT4G10507.1	4.77544	0.477246
AT5G01230.2	4.77544	0.113882
AT5G20560.1	4.76974	0.23313
AT5G11050.1	4.76784	0.113882
AT5G04630.1	4.76123	0.113882
AT4G25719.1	4.75558	0.477246
AT5G03400.1	4.75277	0.477246
AT4G32580.1	4.74996	0.477246
AT4G03620.1	4.74855	0.23313
AT5G45630.1	4.74715	0.477246
AT1G07320.3	4.74575	0.23313
AT4G26490.1	4.74435	0.23313
AT3G04600.3	4.74342	0.113882
AT1G08970.1	4.74156	0.23313
AT2G15050.1	4.73877	0.477246
AT1G57630.1	4.73599	0.477246
AT3G29350.2	4.73321	0.477246
AT1G77790.1	4.73183	0.23313
AT3G17220.1	4.72768	0.477246
AT2G24430.2	4.72629	0.23313
AT3G52340.1	4.72583	0.113882
AT5G22555.1	4.72491	0.477246
AT1G30250.1	4.71941	0.477246
AT5G62320.1	4.71392	0.23313
AT2G33500.2	4.70937	0.113882
AT2G18970.1	4.70301	0.477246
AT1G48070.1	4.70301	0.477246
AT3G08810.1	4.70166	0.23313
AT4G19645.1	4.70166	0.23313
AT5G52690.1	4.69489	0.477246
AT3G09870.1	4.69489	0.477246
AT5G52210.2	4.69084	0.23313
AT3G57460.1	4.69084	0.23313
AT4G13215.1	4.6868	0.477246
AT3G17010.1	4.6868	0.23313
AT5G50220.1	4.6868	0.23313
AT5G18060.1	4.67077	0.477246
AT1G71120.1	4.66679	0.23313
AT3G22231.1	4.66547	0.477246
AT1G06135.1	4.66282	0.477246
AT2G34540.2	4.65229	0.23313
AT1G61566.1	4.64967	0.477246
AT4G18990.1	4.64575	0.23313
AT5G57760.1	4.64445	0.477246
AT1G52415.1	4.64445	0.477246
AT2G41940.1	4.64184	0.23313
AT1G53630.1	4.63664	0.23313
AT2G21187.2	4.63405	0.477246
AT3G25030.1	4.63275	0.23313
AT3G17609.1	4.63146	0.477246
AT3G23100.2	4.63146	0.23313
AT1G61150.5	4.63017	0.23313
AT1G62835.1	4.62888	0.477246
AT5G56860.1	4.62802	0.113882
AT2G38960.3	4.6263	0.113882
AT5G59230.1	4.62372	0.477246
AT4G35030.1	4.62287	0.113882
AT5G22040.3	4.61987	0.23313
AT4G11970.3	4.61688	0.113882
AT1G11310.2	4.61667	0.0556302
AT5G66160.2	4.61262	0.113882
AT5G39400.1	4.61177	0.113882
AT5G25475.1	4.61092	0.23313
AT4G29370.1	4.60457	0.23313
AT3G48840.1	4.60076	0.477246
AT5G45850.1	4.59908	0.113882
AT1G80100.2	4.59319	0.477246
AT4G20970.1	4.59319	0.477246
AT3G06545.1	4.58566	0.477246
AT5G44565.1	4.58566	0.477246
AT1G08035.1	4.58066	0.477246
AT2G31870.1	4.58066	0.113882
AT4G31398.1	4.58066	0.477246
AT1G72530.2	4.57816	0.477246
AT2G15025.1	4.57816	0.477246
AT3G12350.2	4.57692	0.23313
AT3G15395.3	4.57567	0.477246
AT2G17800.2	4.57443	0.23313
AT1G51330.1	4.57071	0.477246
AT2G29540.3	4.57071	0.477246
AT1G31370.1	4.57071	0.477246
AT5G05657.1	4.57071	0.477246
AT4G13350.1	4.56391	0.0556302
AT2G27340.4	4.56329	0.23313
AT4G32205.1	4.56082	0.477246
AT3G53470.2	4.55836	0.477246
AT1G63830.3	4.54857	0.23313
AT5G52720.1	4.54126	0.477246
AT2G13650.2	4.53641	0.23313
AT4G21590.1	4.53399	0.23313
AT1G67300.2	4.53238	0.113882
AT3G29160.3	4.52756	0.113882
AT3G46470.1	4.52676	0.477246
AT5G51030.1	4.52436	0.23313
AT3G18780.1	4.51638	0.113882
AT4G17660.1	4.51598	0.23313
AT1G77820.1	4.51241	0.477246
AT2G35658.2	4.51241	0.477246
AT5G46960.1	4.51003	0.477246
AT2G38810.2	4.51003	0.477246
AT5G58190.2	4.49977	0.113882
AT1G66760.1	4.49898	0.113882
AT2G36670.1	4.49349	0.113882
AT1G64340.1	4.49114	0.23313
AT1G45015.2	4.4888	0.477246
AT5G20165.2	4.48412	0.477246
AT4G17160.1	4.48412	0.477246
AT4G35860.2	4.48412	0.23313
AT3G47370.2	4.47946	0.477246
AT5G57860.1	4.47713	0.477246
AT5G62780.1	4.47018	0.477246
AT4G38225.3	4.46902	0.23313
AT4G35920.3	4.46403	0.113882
AT4G04692.2	4.46326	0.477246
AT5G37230.1	4.46326	0.477246
AT2G23985.1	4.45867	0.477246
AT1G01100.2	4.45409	0.477246
AT2G24220.2	4.45294	0.23313
AT5G48150.1	4.4518	0.113882
AT3G57750.1	4.45066	0.23313
AT3G06000.1	4.4427	0.477246
AT3G19690.1	4.44043	0.477246
AT4G06701.3	4.44043	0.477246
AT5G41090.1	4.43591	0.477246
AT5G48950.1	4.43591	0.477246
AT4G24470.2	4.42915	0.23313
AT2G13570.1	4.41573	0.477246
AT4G16420.2	4.41351	0.113882
AT3G46110.1	4.40907	0.23313
AT1G69230.2	4.40685	0.477246
AT3G15280.1	4.40685	0.477246
AT4G10000.2	4.40685	0.23313
AT3G57320.2	4.40243	0.477246
AT3G63040.1	4.40243	0.477246
AT1G61520.2	4.39913	0.23313
AT3G22275.1	4.39583	0.477246
AT5G36120.1	4.39583	0.477246
AT5G26630.1	4.39583	0.477246
AT3G44716.2	4.39364	0.477246
AT3G56930.2	4.39364	0.113882
AT3G52170.2	4.39364	0.113882
AT5G21040.1	4.39291	0.113882
AT1G29490.1	4.39145	0.477246
AT2G05995.1	4.39145	0.477246
AT2G38520.1	4.38926	0.477246
AT4G38660.2	4.38489	0.23313
AT1G07485.1	4.38489	0.477246
AT3G24890.2	4.38272	0.477246
AT5G49860.1	4.3762	0.477246
AT1G17090.1	4.37404	0.477246
AT3G52260.1	4.37296	0.23313
AT1G70410.2	4.37188	0.23313
AT1G21250.1	4.37026	0.0556302
AT5G62750.1	4.36972	0.477246
AT1G79580.3	4.36972	0.23313
AT1G32850.1	4.3681	0.0556302
AT3G19010.2	4.36756	0.23313
AT3G61950.2	4.36649	0.23313
AT3G59040.1	4.36541	0.113882
AT2G05810.2	4.36398	0.113882
AT1G14315.1	4.36326	0.477246
AT2G19700.1	4.36112	0.477246
AT5G46795.1	4.35684	0.477246
AT1G67160.1	4.35364	0.23313
AT5G45770.1	4.35257	0.23313
AT1G59830.2	4.34938	0.23313
AT2G44220.1	4.34725	0.23313
ATMG00180.1	4.34725	0.23313
AT3G11270.2	4.34619	0.23313
AT1G62690.1	4.34619	0.477246
AT3G58810.1	4.34548	0.113882
AT3G53740.4	4.34195	0.477246
AT2G39320.1	4.33562	0.477246
AT3G14150.2	4.33562	0.23313
AT1G07780.5	4.32932	0.23313
AT5G03270.1	4.32513	0.477246
AT4G18900.1	4.31887	0.23313
AT4G27620.1	4.31471	0.23313
AT3G61250.1	4.31367	0.23313
AT5G20090.3	4.31264	0.477246
AT5G40500.1	4.31057	0.477246
AT3G11325.1	4.30953	0.23313
AT2G19690.2	4.30643	0.477246
AT3G61850.3	4.30334	0.23313
AT3G11230.1	4.30231	0.477246
AT2G16890.1	4.30128	0.23313
AT3G60180.2	4.30025	0.477246
AT2G17690.1	4.30025	0.23313
AT2G18880.1	4.29888	0.113882
AT2G34760.1	4.2982	0.23313
AT3G26115.1	4.29513	0.23313
AT1G24270.1	4.29206	0.477246
AT2G44270.2	4.29002	0.23313
AT1G27380.1	4.28798	0.477246
AT1G17590.2	4.28492	0.23313
AT5G53120.4	4.28188	0.23313
AT5G52240.2	4.28188	0.477246
AT2G45245.3	4.28188	0.477246
AT4G36100.1	4.28188	0.477246
AT4G21210.1	4.27985	0.23313
AT2G34630.1	4.27782	0.23313
AT1G03687.2	4.2758	0.23313
AT3G17860.3	4.27076	0.23313
AT1G19830.1	4.26774	0.477246
AT5G09240.2	4.26573	0.477246
AT4G28706.1	4.26573	0.23313
AT2G44195.1	4.26173	0.477246
AT2G07704.1	4.25574	0.477246
AT3G55850.2	4.24845	0.113882
AT2G41240.1	4.24581	0.477246
AT5G43500.1	4.24581	0.113882
AT5G07572.1	4.24581	0.477246
AT5G16330.1	4.24581	0.477246
AT5G65310.2	4.24383	0.23313
AT1G19800.2	4.24185	0.23313
AT4G00130.1	4.23791	0.477246
AT2G15000.3	4.23791	0.477246
AT5G62890.1	4.23267	0.113882
AT1G11112.1	4.23006	0.477246
AT4G39170.2	4.22485	0.113882
AT4G13830.1	4.2242	0.477246
AT5G63460.3	4.22031	0.477246
AT3G46910.1	4.21642	0.477246
AT3G27100.2	4.21448	0.477246
AT1G49730.1	4.21319	0.113882
AT2G13290.1	4.21255	0.23313
AT5G03435.1	4.21255	0.113882
AT3G11530.1	4.21255	0.477246
AT1G79580.2	4.21158	0.23313
AT5G58240.2	4.20869	0.477246
AT2G22090.2	4.19812	0.23313
AT5G57060.2	4.19525	0.477246
AT1G20880.2	4.19048	0.23313
AT1G77890.1	4.18889	0.113882
AT1G28210.2	4.18858	0.23313
AT3G24600.1	4.18478	0.23313
AT2G32060.1	4.18383	0.477246
AT1G34460.2	4.18288	0.23313
AT1G14880.1	4.17627	0.477246
AT5G15460.1	4.17438	0.477246
AT2G34315.2	4.17438	0.477246
AT2G16930.3	4.17438	0.477246
AT1G72600.1	4.1725	0.477246
AT1G26660.2	4.17062	0.477246
AT4G05050.4	4.17062	0.477246
AT1G07780.4	4.16968	0.23313
AT3G59410.1	4.16799	0.0271748
AT5G53040.1	4.16499	0.477246
AT4G13470.1	4.16499	0.477246
AT3G14380.1	4.16312	0.477246
AT3G12100.2	4.16219	0.23313
AT1G27160.1	4.16126	0.477246
AT3G46750.1	4.16032	0.23313
AT4G33585.1	4.15567	0.477246
AT5G10320.1	4.15474	0.23313
AT5G52890.1	4.15288	0.23313
AT4G31010.2	4.1501	0.23313
AT4G00975.1	4.14825	0.477246
AT2G48070.3	4.1464	0.477246
AT3G12490.1	4.14456	0.477246
AT1G78540.1	4.14333	0.113882
AT1G13580.3	4.14179	0.23313
AT2G27920.3	4.13995	0.23313
AT4G24550.3	4.13811	0.23313
AT2G04020.1	4.1372	0.477246
AT4G12490.1	4.1372	0.477246
AT5G08535.2	4.1372	0.477246
AT2G24370.1	4.1317	0.113882
AT2G47120.1	4.12622	0.477246
AT5G48370.2	4.12168	0.23313
AT1G58007.2	4.12077	0.477246
AT5G58005.2	4.12077	0.477246
AT5G39150.1	4.12077	0.477246
AT4G18020.6	4.11654	0.113882
AT2G21370.2	4.11173	0.23313
AT3G30885.1	4.11173	0.477246
AT5G12020.1	4.11082	2.00462e-16
AT3G10350.2	4.11082	0.23313
AT2G41150.1	4.10902	0.23313
AT5G22660.1	4.10184	0.23313
AT5G44930.2	4.10184	0.23313
AT1G66360.1	4.10095	0.477246
AT4G23020.2	4.10005	0.23313
AT1G17700.1	4.09916	0.477246
AT4G21150.3	4.09618	0.113882
AT4G39870.2	4.09559	0.23313
AT3G33103.1	4.0867	0.477246
AT2G04170.4	4.08493	0.23313
AT5G09513.1	4.08316	0.477246
AT2G23130.1	4.07962	0.477246
AT4G11350.1	4.0761	0.23313
AT1G52560.1	4.07259	0.477246
AT5G04800.4	4.07259	0.477246
AT1G54680.3	4.07259	0.477246
AT2G35280.1	4.07083	0.477246
AT1G29850.3	4.07083	0.477246
AT2G16245.1	4.06558	0.477246
AT2G03972.1	4.06558	0.477246
AT5G54740.1	4.05861	0.477246
AT3G19085.1	4.05688	0.477246
AT1G54360.1	4.05428	0.23313
AT2G17560.1	4.05341	0.477246
AT1G05670.2	4.05298	0.0556302
AT1G10590.3	4.04995	0.477246
AT3G26960.1	4.04822	0.477246
AT1G62900.1	4.04822	0.477246
AT2G20710.1	4.04822	0.23313
AT2G26430.3	4.04736	0.23313
AT4G18090.1	4.0465	0.477246
AT2G03840.1	4.0465	0.477246
AT1G68080.4	4.04564	0.23313
AT4G14730.1	4.04478	0.477246
AT1G52040.1	4.04048	0.23313
AT3G47810.1	4.03962	0.477246
AT2G40780.2	4.03962	0.477246
AT4G13495.1	4.03791	0.477246
AT5G58260.1	4.03448	0.477246
AT2G30933.2	4.03448	0.477246
AT5G65050.2	4.03277	0.477246
AT3G23350.1	4.03107	0.477246
AT2G20390.2	4.03107	0.477246
AT1G07960.1	4.02596	0.477246
AT3G53710.2	4.02596	0.23313
AT4G24390.1	4.022	0.113882
AT3G52270.1	4.02087	0.477246
AT1G45170.2	4.01918	0.477246
AT4G26440.1	4.01749	0.23313
AT5G40810.2	4.01664	0.23313
AT1G60040.1	4.0158	0.477246
AT1G14240.4	4.0158	0.23313
AT3G18360.1	4.01075	0.477246
AT5G47630.2	4.01075	0.477246
AT3G23420.1	4.01075	0.477246
AT1G19320.1	4.00069	0.477246
AT3G09160.1	3.99903	0.477246
AT1G16635.1	3.99736	0.477246
AT3G61920.1	3.99569	0.477246
AT4G22120.5	3.99514	0.113882
AT5G20300.2	3.99292	0.113882
AT1G55100.1	3.99237	0.477246
AT1G52810.1	3.99071	0.477246
AT5G18440.1	3.98822	0.23313
AT5G40420.1	3.9874	0.477246
AT5G41520.2	3.98409	0.477246
AT3G06770.3	3.98327	0.23313
AT3G52060.2	3.97915	0.23313
AT4G28030.2	3.97915	0.477246
AT3G63300.1	3.97504	0.23313
AT1G48340.1	3.97422	0.477246
AT3G27450.1	3.97258	0.477246
AT4G34170.1	3.97095	0.477246
AT4G21540.2	3.9685	0.23313
AT2G39820.1	3.96768	0.477246
AT2G07716.1	3.96768	0.477246
AT5G14420.4	3.96768	0.23313
AT3G52180.2	3.96198	0.23313
AT1G22290.2	3.96117	0.477246
AT5G66020.1	3.9563	0.23313
AT4G29930.3	3.9563	0.477246
AT4G16520.2	3.95468	0.477246
AT1G05600.2	3.95468	0.23313
AT1G70680.1	3.95307	0.477246
AT5G02910.2	3.95064	0.23313
AT3G29360.2	3.94984	0.23313
AT2G44280.2	3.94903	0.23313
AT3G10490.1	3.94823	0.23313
AT1G71696.2	3.94742	0.23313
AT3G58360.1	3.94662	0.477246
AT2G45950.2	3.9354	0.23313
AT5G37840.1	3.9354	0.477246
AT3G49770.1	3.9354	0.477246
AT3G24180.2	3.93341	0.0556302
AT1G32480.1	3.92903	0.477246
AT5G58260.2	3.92745	0.477246
AT5G41700.2	3.92745	0.477246
AT2G40560.1	3.92269	0.477246
AT3G61230.1	3.92269	0.477246
AT4G39710.1	3.91953	0.477246
AT1G54700.1	3.91953	0.477246
AT4G29930.2	3.91795	0.477246
AT3G60820.3	3.91795	0.477246
AT5G06250.2	3.91795	0.477246
AT1G72930.2	3.91795	0.477246
AT4G36090.1	3.91795	0.23313
AT3G13855.1	3.91638	0.477246
AT1G70740.2	3.91559	0.23313
AT4G18740.1	3.9148	0.477246
AT1G06470.1	3.9148	0.23313
AT1G32320.1	3.91323	0.477246
AT5G22380.1	3.91166	0.477246
AT4G31000.2	3.90852	0.23313
AT1G76710.2	3.90461	0.23313
AT1G08220.2	3.89916	0.477246
AT5G24630.1	3.89916	0.23313
AT5G55700.2	3.89838	0.23313
AT2G27340.3	3.8976	0.477246
AT2G21800.1	3.89294	0.23313
AT3G30843.1	3.88985	0.477246
AT1G20696.3	3.88985	0.477246
AT1G27940.1	3.88753	0.0556302
AT2G38185.2	3.88214	0.23313
AT4G27670.1	3.88214	0.477246
AT2G05900.1	3.8806	0.477246
AT3G22200.2	3.87906	0.23313
AT3G46980.3	3.87676	0.23313
AT2G31720.1	3.876	0.477246
AT1G54180.1	3.86989	0.23313
AT4G17440.2	3.86836	0.477246
AT1G74220.1	3.86228	0.477246
AT1G60480.1	3.85622	0.477246
AT4G36640.2	3.85321	0.477246
AT1G09840.6	3.85095	0.23313
AT5G57180.2	3.84944	0.23313
AT5G25360.1	3.84869	0.477246
AT5G23750.2	3.84569	0.477246
AT1G59950.1	3.84419	0.477246
AT3G60710.1	3.84419	0.477246
AT1G53790.1	3.83597	0.23313
AT3G46300.1	3.83374	0.477246
AT4G01590.3	3.83225	0.477246
AT4G15510.3	3.83077	0.477246
AT4G38000.1	3.82632	0.477246
AT5G39785.1	3.82558	0.23313
AT2G39030.1	3.82484	0.477246
AT5G47590.1	3.82484	0.477246
AT2G39780.2	3.82189	0.477246
AT1G09530.1	3.82115	0.23313
AT5G37620.1	3.81968	0.23313
AT4G26020.1	3.81894	0.477246
AT1G11400.3	3.81747	0.477246
AT3G22420.1	3.81087	0.23313
AT2G37880.1	3.81014	0.477246
AT1G48130.1	3.81014	0.477246
AT4G36105.1	3.80868	0.477246
AT5G02780.2	3.80868	0.477246
AT5G09995.3	3.80868	0.477246
AT3G14850.1	3.80721	0.477246
AT2G34580.1	3.8043	0.477246
AT3G51100.3	3.80284	0.477246
AT3G23685.1	3.79993	0.477246
AT5G59980.1	3.79993	0.23313
AT1G70490.3	3.79413	0.477246
AT4G13530.2	3.79124	0.477246
AT1G20680.2	3.78836	0.477246
AT1G25330.1	3.78691	0.477246
AT3G23600.2	3.78691	0.477246
AT1G23580.1	3.78691	0.477246
AT3G16630.2	3.78069	0.113882
AT5G65070.3	3.77544	0.477246
AT4G36090.2	3.77188	0.23313
AT5G04320.1	3.76761	0.23313
AT1G10600.2	3.7669	0.477246
AT5G07190.2	3.76548	0.477246
AT3G22700.1	3.76548	0.477246
AT3G61220.2	3.75558	0.477246
AT3G45450.1	3.75277	0.477246
AT1G33510.1	3.75136	0.477246
AT4G10170.2	3.74715	0.477246
AT4G14710.5	3.74715	0.477246
AT1G09270.2	3.74575	0.23313
AT1G29970.3	3.74575	0.477246
AT4G38960.1	3.74296	0.477246
AT1G01448.2	3.74156	0.477246
AT3G03800.1	3.74017	0.477246
AT2G42550.1	3.74017	0.477246
AT4G18220.1	3.74017	0.477246
AT1G80270.1	3.73947	0.23313
AT2G46450.3	3.73391	0.23313
AT3G19070.1	3.73183	0.477246
AT5G55330.1	3.73183	0.477246
AT5G11870.1	3.73044	0.477246
AT4G20260.1	3.72906	0.477246
AT1G60280.1	3.72768	0.477246
AT2G32120.1	3.72491	0.23313
AT1G17280.2	3.72354	0.477246
AT5G58640.2	3.71803	0.477246
AT1G64230.5	3.71666	0.477246
AT3G15650.1	3.71666	0.477246
AT1G16020.1	3.71598	0.23313
AT3G48790.1	3.71529	0.477246
AT2G36920.1	3.71529	0.477246
AT1G03170.1	3.71529	0.477246
AT5G14490.1	3.71529	0.477246
AT1G03070.2	3.71392	0.477246
AT1G04950.2	3.71255	0.23313
AT3G44750.2	3.70982	0.477246
AT1G63650.1	3.70914	0.23313
AT1G28695.1	3.70846	0.477246
AT4G34332.1	3.70846	0.477246
AT4G21020.1	3.70301	0.477246
AT3G24130.1	3.69084	0.477246
AT3G47490.3	3.68949	0.477246
AT1G68170.1	3.6868	0.477246
AT5G63880.2	3.6868	0.477246
AT1G03420.1	3.68412	0.477246
AT4G14520.3	3.68412	0.477246
AT5G27830.4	3.68412	0.477246
AT1G09510.1	3.68144	0.477246
AT1G70100.2	3.67943	0.23313
AT3G12990.3	3.67743	0.477246
AT4G20260.4	3.6761	0.477246
AT3G47150.1	3.67476	0.477246
AT3G47130.1	3.67476	0.477246
AT5G54560.1	3.67476	0.477246
AT3G57370.1	3.67476	0.477246
AT5G65020.2	3.67343	0.477246
AT2G45630.1	3.67077	0.477246
AT1G42980.1	3.66679	0.477246
AT5G60140.1	3.66679	0.477246
AT2G46494.1	3.66679	0.477246
AT1G13490.1	3.66282	0.477246
AT2G02870.1	3.65887	0.23313
AT4G27250.1	3.65755	0.477246
AT5G03010.1	3.65139	0.00137975
AT5G53520.1	3.65098	0.23313
AT4G29930.4	3.64967	0.477246
AT1G11930.1	3.64967	0.477246
AT5G17530.1	3.64771	0.23313
AT5G13360.1	3.6451	0.23313
AT5G54450.1	3.64314	0.477246
AT3G16160.1	3.64314	0.477246
AT5G26582.1	3.64054	0.113882
AT1G79870.2	3.64054	0.477246
AT4G39760.1	3.63924	0.477246
AT4G32380.1	3.63664	0.477246
AT5G46850.2	3.63664	0.477246
AT3G04810.1	3.6334	0.23313
AT3G10510.1	3.63146	0.477246
AT2G03020.1	3.63017	0.477246
AT1G51370.2	3.62888	0.477246
AT5G44740.2	3.62823	0.23313
AT3G05110.1	3.62759	0.477246
AT1G70570.2	3.6263	0.23313
AT5G57150.4	3.62372	0.477246
AT4G28340.1	3.62372	0.477246
AT5G63540.1	3.61987	0.23313
AT2G24080.1	3.61987	0.477246
AT1G59770.1	3.61731	0.477246
AT3G18330.1	3.6122	0.477246
AT1G60980.1	3.6122	0.477246
AT1G54590.1	3.61092	0.477246
AT1G28100.3	3.60965	0.477246
AT5G04850.2	3.60965	0.477246
AT2G42830.1	3.6071	0.477246
AT5G35160.1	3.60583	0.23313
AT3G20190.1	3.60583	0.23313
AT4G01430.2	3.60457	0.477246
AT1G69450.1	3.60203	0.23313
AT1G73090.1	3.5995	0.477246
AT2G36325.1	3.59571	0.477246
AT1G61150.2	3.59319	0.477246
AT2G47940.2	3.59193	0.23313
AT1G77650.1	3.58566	0.477246
AT5G02150.2	3.58066	0.477246
AT5G47435.1	3.58066	0.477246
AT5G56030.2	3.57816	0.23313
AT3G02970.1	3.57692	0.477246
AT4G23220.1	3.57443	0.23313
AT5G50430.2	3.57443	0.477246
AT5G26280.2	3.56823	0.477246
AT2G31600.2	3.56576	0.477246
AT5G50770.1	3.56576	0.477246
AT3G10240.1	3.56329	0.477246
AT4G30480.3	3.55591	0.477246
AT5G62760.1	3.55162	0.23313
AT5G09820.1	3.55101	0.477246
AT2G01890.2	3.54979	0.477246
AT4G25500.2	3.54857	0.477246
AT1G28000.1	3.54735	0.477246
AT4G25080.4	3.54005	0.477246
AT3G44510.1	3.53884	0.477246
AT5G63530.2	3.53762	0.477246
AT1G20160.2	3.53702	0.23313
AT1G72640.2	3.5352	0.477246
AT2G23760.2	3.5352	0.23313
AT2G20830.3	3.53279	0.477246
AT1G43020.2	3.53037	0.477246
AT5G66660.1	3.53037	0.477246
AT5G43380.2	3.52797	0.477246
AT5G40580.1	3.52797	0.477246
AT3G12900.1	3.52586	0.00263564
AT4G13885.1	3.52586	0.00263564
AT1G76620.1	3.52586	0.00263564
AT5G65420.2	3.52556	0.477246
AT1G19010.2	3.52436	0.477246
AT3G25225.1	3.52436	0.477246
AT4G38570.2	3.52076	0.477246
AT1G67610.1	3.51957	0.477246
AT4G30480.1	3.51479	0.477246
AT5G38386.1	3.51241	0.477246
AT5G05030.1	3.51122	0.477246
AT1G44835.2	3.50173	0.477246
AT4G13442.1	3.49937	0.477246
AT1G73090.2	3.49702	0.477246
AT1G55450.2	3.49702	0.477246
AT4G39150.2	3.49584	0.477246
AT3G44620.2	3.49231	0.477246
AT4G30770.1	3.4888	0.477246
AT3G21410.1	3.48762	0.477246
AT1G67660.3	3.48645	0.477246
AT4G25720.2	3.47829	0.477246
AT1G75390.2	3.47829	0.477246
AT1G55500.1	3.47713	0.23313
AT5G17710.1	3.47597	0.477246
AT2G02490.1	3.47481	0.477246
AT2G39250.1	3.47481	0.477246
AT5G60022.1	3.47134	0.477246
AT5G40680.1	3.47018	0.477246
AT1G22370.1	3.46902	0.477246
AT3G63530.1	3.46787	0.477246
AT5G36002.1	3.46787	0.477246
AT3G60590.2	3.46787	0.477246
AT5G08030.1	3.46672	0.477246
AT1G03780.1	3.46556	0.23313
AT2G41570.1	3.45981	0.477246
AT2G44800.1	3.45867	0.477246
AT2G10605.1	3.45867	0.477246
AT1G71150.1	3.45867	0.477246
AT1G43620.1	3.45867	0.23313
AT1G67490.2	3.45695	0.23313
AT4G10490.1	3.45523	0.477246
AT3G46210.3	3.45409	0.477246
AT3G03970.3	3.45294	0.23313
AT1G61610.1	3.45123	0.23313
AT4G03060.1	3.44838	0.477246
AT1G48890.1	3.44724	0.477246
AT1G22670.1	3.44611	0.477246
AT5G60510.1	3.44611	0.477246
AT1G34380.2	3.4427	0.477246
AT3G10845.1	3.4427	0.477246
AT1G29220.2	3.44156	0.477246
AT1G23950.5	3.44043	0.477246
AT4G28580.1	3.43817	0.477246
AT5G38740.1	3.43253	0.477246
AT1G05870.4	3.42915	0.477246
AT3G44060.1	3.42915	0.477246
AT4G10740.1	3.42915	0.477246
AT1G05562.1	3.42466	0.477246
AT3G55780.1	3.42243	0.477246
AT3G56510.2	3.41908	0.477246
AT1G26330.1	3.4187	0.113882
AT4G35300.2	3.41629	0.23313
AT3G05600.1	3.41573	0.477246
AT3G15490.1	3.41462	0.477246
AT5G43440.2	3.41462	0.477246
AT2G23080.2	3.41129	0.477246
AT1G06850.2	3.41129	0.477246
AT4G21580.3	3.40685	0.477246
AT1G80040.3	3.40133	0.477246
AT5G48690.1	3.40133	0.477246
AT5G38380.2	3.39913	0.477246
AT2G18860.2	3.39803	0.477246
AT1G66260.2	3.39803	0.477246
AT3G17680.2	3.39145	0.477246
AT1G54840.1	3.38926	0.477246
AT5G51990.1	3.38836	0.00500886
AT1G78660.1	3.38708	0.477246
AT3G04510.1	3.38598	0.477246
AT1G02100.2	3.38272	0.477246
AT2G43190.2	3.38163	0.477246
AT3G14710.1	3.37946	0.477246
AT5G17720.1	3.3762	0.477246
AT4G09760.2	3.37512	0.477246
AT1G30040.2	3.37296	0.477246
AT2G24250.1	3.37296	0.477246
AT5G26900.1	3.37296	0.477246
AT1G09130.3	3.36972	0.477246
AT4G29580.2	3.36972	0.477246
AT1G31450.1	3.36972	0.477246
AT4G35370.1	3.36541	0.477246
AT4G02130.2	3.36434	0.477246
AT5G27930.1	3.36434	0.477246
AT5G16800.3	3.36434	0.477246
AT1G60470.1	3.36434	0.477246
AT2G30350.1	3.36434	0.477246
AT5G13890.1	3.36219	0.477246
AT2G04570.1	3.36005	0.477246
AT3G44810.1	3.36005	0.477246
AT5G63990.2	3.35364	0.477246
AT4G20020.1	3.35364	0.477246
AT2G23510.1	3.35044	0.477246
AT3G51240.2	3.35044	0.477246
AT5G07390.2	3.34938	0.23313
AT3G61530.1	3.34831	0.477246
AT5G59290.2	3.34831	0.477246
AT1G33970.5	3.34725	0.477246
AT5G64572.1	3.33984	0.477246
AT1G61390.2	3.33826	0.23313
AT5G60600.3	3.33826	0.23313
AT1G79110.1	3.33667	0.477246
AT5G46130.1	3.33667	0.477246
AT4G33360.2	3.33667	0.477246
AT1G77980.1	3.33562	0.477246
AT1G78240.2	3.33194	0.23313
AT1G57840.1	3.33037	0.477246
AT1G35186.1	3.32722	0.477246
AT2G26550.1	3.32617	0.477246
AT1G68800.1	3.32513	0.477246
AT2G18890.2	3.322	0.477246
AT5G22580.1	3.31436	7.92224e-05
AT1G61130.1	3.31264	0.477246
AT5G01270.2	3.30953	0.23313
AT4G34090.3	3.30643	0.477246
AT5G63050.2	3.30437	0.477246
AT5G60870.2	3.30334	0.477246
AT3G55140.2	3.30128	0.477246
AT2G34670.2	3.29974	0.23313
AT5G67170.2	3.29717	0.477246
AT2G21420.1	3.29717	0.477246
AT4G26580.1	3.29513	0.477246
AT5G22470.1	3.29308	0.23313
AT4G22890.5	3.29104	0.477246
AT5G44316.1	3.29104	0.477246
AT5G59540.2	3.29002	0.477246
AT1G53100.1	3.289	0.477246
AT3G02310.1	3.289	0.477246
AT2G39630.2	3.289	0.477246
AT5G20140.2	3.28798	0.477246
AT5G48550.2	3.28594	0.477246
AT1G20925.1	3.28492	0.477246
AT1G23700.1	3.28188	0.477246
AT3G14172.2	3.2812	0.113882
AT3G17530.1	3.28086	0.477246
AT4G00190.1	3.27884	0.477246
AT3G22190.1	3.27884	0.477246
AT3G28610.1	3.27884	0.477246
AT1G65960.1	3.2758	0.477246
AT1G10010.1	3.2758	0.477246
AT2G32370.1	3.27227	0.23313
AT5G08080.2	3.27177	0.477246
AT5G25300.1	3.26975	0.477246
AT4G25200.1	3.26806	4.79468e-10
AT2G32250.3	3.26624	0.23313
AT5G16120.2	3.26573	0.477246
AT4G19880.3	3.26573	0.477246
AT1G43171.1	3.26473	0.477246
AT3G59530.2	3.26273	0.477246
AT1G76530.1	3.26273	0.477246
AT2G18410.2	3.26173	0.477246
AT5G08440.2	3.26173	0.23313
AT1G19350.4	3.26073	0.477246
AT5G02900.1	3.26073	0.477246
AT1G28590.1	3.25873	0.477246
AT4G37070.1	3.25374	0.477246
AT3G46520.1	3.25076	0.477246
AT5G12330.3	3.24878	0.477246
AT1G33970.2	3.24779	0.477246
AT5G48090.2	3.2463	0.23313
AT1G23070.1	3.24284	0.477246
AT3G29642.1	3.24185	0.477246
AT4G14480.1	3.23988	0.477246
AT3G25980.1	3.23636	0.00946226
AT1G13980.1	3.23636	0.00946226
AT5G50840.1	3.23636	0.00946226
AT1G52120.1	3.23636	0.00946226
AT2G40170.1	3.23636	0.00946226
AT4G12720.4	3.23636	0.00946226
AT1G71860.2	3.23595	0.477246
AT4G10720.2	3.23496	0.477246
AT5G16390.2	3.23496	0.477246
AT1G34460.1	3.2281	0.477246
AT5G39560.1	3.22615	0.477246
AT4G22280.1	3.22518	0.477246
AT1G27170.2	3.22355	0.113882
AT2G46320.1	3.22323	0.477246
AT1G72050.2	3.22323	0.477246
AT4G35110.3	3.22128	0.477246
AT1G66870.1	3.21933	0.477246
AT2G18190.1	3.21933	0.477246
AT1G68840.2	3.21933	0.477246
AT3G53350.3	3.21836	0.477246
AT1G77340.1	3.21836	0.477246
AT1G68080.1	3.21545	0.477246
AT4G39838.1	3.21352	0.477246
AT3G24650.1	3.2111	0.23313
AT3G56210.1	3.21062	0.477246
AT3G19330.1	3.20772	0.477246
AT5G08730.1	3.20195	0.477246
AT3G26932.1	3.20195	0.477246
AT2G32250.2	3.20147	0.23313
AT5G13490.2	3.20099	0.477246
AT3G47550.2	3.20003	0.477246
AT3G01530.1	3.19812	0.477246
AT1G79930.2	3.19716	0.23313
AT5G53120.2	3.19716	0.477246
AT3G15530.2	3.19525	0.477246
AT3G50940.1	3.19429	0.477246
AT3G58460.2	3.19334	0.477246
AT5G51980.2	3.19334	0.477246
AT4G08112.1	3.19191	0.23313
AT2G42120.2	3.19048	0.477246
AT5G66670.1	3.18953	0.477246
AT3G10450.1	3.18763	0.477246
AT3G05660.1	3.1843	0.23313
AT1G17470.2	3.18383	0.477246
AT1G06230.3	3.18336	0.23313
AT5G37380.3	3.18288	0.477246
AT5G19700.1	3.1791	0.477246
AT5G06960.2	3.17815	0.477246
AT5G54206.1	3.17627	0.477246
AT4G15010.3	3.17627	0.477246
AT2G05830.2	3.17627	0.477246
AT3G17611.2	3.17532	0.477246
AT1G30560.1	3.17344	0.477246
AT1G07010.1	3.17344	0.477246
AT1G79810.2	3.17062	0.477246
AT2G45550.1	3.17062	0.477246
AT1G80770.2	3.1678	0.477246
AT4G23010.2	3.16032	0.477246
AT1G06570.2	3.16032	0.477246
AT5G37530.1	3.16032	0.477246
AT1G22240.1	3.15939	0.477246
AT2G35075.1	3.15939	0.477246
AT4G10590.1	3.15846	0.23313
AT4G05320.3	3.15753	0.477246
AT2G26860.1	3.15753	0.477246
AT1G75380.1	3.15753	0.477246
AT4G32660.3	3.15567	0.477246
AT3G54050.1	3.15474	0.477246
AT2G40810.2	3.15196	0.477246
AT3G01590.2	3.15103	0.477246
AT5G46200.1	3.14918	0.477246
AT4G01070.2	3.14456	0.477246
AT5G25180.1	3.14363	0.477246
AT4G06596.1	3.14271	0.477246
AT1G12140.2	3.14179	0.477246
AT3G53460.3	3.13995	0.477246
AT5G10320.3	3.13903	0.477246
AT2G17920.1	3.13353	0.477246
AT3G13960.1	3.13353	0.477246
AT5G60410.4	3.13261	0.23313
AT2G43750.1	3.1317	0.477246
AT5G60770.1	3.12622	0.477246
AT5G19350.2	3.12531	0.477246
AT5G12330.2	3.1244	0.477246
AT2G12380.1	3.1244	0.23313
AT4G00260.1	3.1235	0.477246
AT2G27880.1	3.12259	0.23313
AT1G19640.1	3.12168	0.477246
AT5G60390.3	3.12077	0.477246
AT4G20700.1	3.12077	0.477246
AT3G59990.3	3.11715	0.477246
AT5G22320.2	3.11624	0.477246
AT2G02890.1	3.11534	0.477246
AT4G26370.2	3.11534	0.477246
AT3G44540.2	3.11353	0.477246
AT4G02300.1	3.11263	0.477246
AT3G05510.2	3.11263	0.477246
AT4G27570.1	3.11082	0.477246
AT1G30740.1	3.10992	0.477246
AT3G17760.1	3.10722	0.477246
AT5G24550.1	3.10722	0.477246
AT5G18630.2	3.10633	0.477246
AT3G10450.2	3.10453	0.477246
AT5G50140.1	3.10453	0.477246
AT1G64760.1	3.10274	0.477246
AT5G39473.1	3.10005	0.477246
AT3G16380.1	3.09916	0.477246
AT2G31190.1	3.09826	0.477246
AT3G03950.2	3.09737	0.477246
AT1G07570.1	3.09648	0.477246
AT1G64760.2	3.09559	0.477246
AT4G23750.2	3.09559	0.477246
AT3G60330.2	3.09514	0.23313
AT3G05165.1	3.09469	0.477246
AT5G19210.2	3.09469	0.477246
AT4G32180.3	3.09469	0.23313
AT3G06330.2	3.09025	0.477246
AT3G11380.1	3.08847	0.477246
AT2G33620.1	3.08581	0.477246
AT1G68010.1	3.08581	0.477246
AT2G20590.2	3.0761	0.477246
AT3G14230.1	3.07259	0.477246
AT1G14570.4	3.06996	0.477246
AT5G56240.1	3.06643	0.0177501
AT1G53200.1	3.06643	0.0177501
AT5G28500.1	3.06643	0.0177501
AT3G50610.1	3.06643	0.0177501
AT1G49010.1	3.06643	0.0177501
AT5G18890.1	3.06471	0.477246
AT2G37570.2	3.06122	0.477246
AT1G15150.1	3.06035	0.477246
AT1G02850.3	3.05861	0.477246
AT4G24670.2	3.05688	0.477246
AT1G75530.1	3.05168	0.477246
AT1G28130.2	3.05081	0.477246
AT3G59310.1	3.04909	0.477246
AT5G09550.1	3.04736	0.477246
AT5G65100.1	3.0465	0.477246
AT1G61240.2	3.0465	0.477246
AT2G43180.3	3.03876	0.477246
AT1G07340.1	3.03619	0.477246
AT5G46390.2	3.02681	0.477246
AT2G46500.3	3.02426	0.477246
AT3G05165.5	3.01833	0.477246
AT1G78920.2	3.01664	0.23313
AT5G09360.1	3.0158	0.477246
AT2G45570.1	3.00991	0.477246
AT4G15010.2	3.00823	0.477246
AT3G13010.1	3.00823	0.477246
AT1G52770.1	3.00487	0.477246
AT2G40430.2	3.00487	0.477246
AT5G58330.2	3.0032	0.477246
AT5G04370.1	3.00236	0.477246
AT3G02510.2	3.00153	0.477246
AT2G37900.1	3.00069	0.477246
AT3G52050.5	2.99736	0.477246
AT1G02850.2	2.99736	0.477246
AT1G67240.1	2.99694	0.23313
AT1G36050.1	2.99653	0.477246
AT4G33850.1	2.99653	0.477246
AT5G58210.4	2.99403	0.477246
AT1G21640.2	2.9932	0.23313
AT4G19160.3	2.98822	0.477246
AT1G43190.3	2.98822	0.477246
AT1G11790.2	2.98574	0.477246
AT5G13840.2	2.98409	0.477246
AT3G26680.3	2.98409	0.477246
AT5G15950.1	2.98244	0.477246
AT4G39280.2	2.98162	0.477246
AT2G43010.1	2.97997	0.477246
AT3G01015.1	2.97915	0.477246
AT1G73600.2	2.97504	0.477246
AT3G17130.1	2.97332	0.00094122
AT3G09600.1	2.97332	0.00094122
AT3G01480.2	2.97258	0.477246
AT1G11870.1	2.96605	0.477246
AT1G35745.1	2.96523	0.477246
AT1G10670.4	2.96523	0.477246
AT3G45800.1	2.9636	0.477246
AT1G76510.3	2.96117	0.477246
AT5G20450.3	2.95873	0.477246
AT2G28490.1	2.95792	0.477246
AT2G23170.1	2.95686	5.76904e-121
AT1G51440.1	2.9563	0.477246
AT5G59750.1	2.95549	0.477246
AT1G07728.1	2.94903	0.477246
AT5G56510.1	2.94903	0.477246
AT5G48000.1	2.94823	0.477246
AT5G52860.1	2.94823	0.477246
AT2G37550.2	2.94501	0.477246
AT2G01660.2	2.94501	0.477246
AT5G14820.1	2.94421	0.477246
AT3G30852.1	2.9434	0.477246
AT5G35932.1	2.941	0.477246
AT4G38230.3	2.9402	0.477246
AT4G00480.1	2.9402	0.477246
AT4G36195.3	2.9394	0.477246
AT1G71890.1	2.9386	0.477246
AT1G28110.2	2.9362	0.477246
AT3G01270.1	2.93221	0.477246
AT3G60610.1	2.93221	0.477246
AT1G73210.2	2.93062	0.477246
AT4G38230.2	2.92983	0.477246
AT1G34370.2	2.92903	0.477246
AT4G28910.3	2.92824	0.477246
AT3G57800.1	2.92824	0.477246
AT2G31830.1	2.92586	0.23313
AT5G16290.2	2.92586	0.477246
AT2G23230.1	2.92507	0.477246
AT3G54000.3	2.92507	0.477246
AT5G46380.1	2.92269	0.477246
AT1G29750.1	2.9223	0.23313
AT2G44970.2	2.9219	0.477246
AT5G25560.3	2.92111	0.477246
AT2G36670.2	2.92032	0.477246
AT2G31865.1	2.92032	0.477246
AT1G01980.1	2.91953	0.477246
AT3G29180.2	2.91953	0.477246
AT4G09820.1	2.91559	0.477246
AT4G33080.2	2.9148	0.477246
AT3G25810.1	2.91402	0.477246
AT5G13750.3	2.91402	0.477246
AT3G02460.2	2.91323	0.477246
AT2G31810.1	2.91245	0.477246
AT1G15180.2	2.91166	0.477246
AT1G36280.2	2.90774	0.477246
AT4G25650.2	2.90696	0.477246
AT4G19670.1	2.89916	0.477246
AT4G00480.2	2.8976	0.477246
AT2G46420.1	2.8883	0.477246
AT5G37460.1	2.88753	0.477246
AT2G34660.1	2.88496	0.113882
AT1G68600.1	2.88291	0.477246
AT2G27350.6	2.88137	0.477246
AT5G26740.3	2.87983	0.477246
AT1G18090.1	2.87983	0.477246
AT4G22030.1	2.8783	0.477246
AT5G19380.2	2.8783	0.477246
AT2G29220.1	2.876	0.477246
AT4G02960.1	2.87379	0.0330198
AT5G20300.3	2.87379	0.0330198
AT4G39010.1	2.87379	0.0330198
AT3G06550.2	2.87379	0.0330198
AT4G36950.1	2.87379	0.0330198
AT2G02560.1	2.87379	9.9792e-05
AT4G17150.2	2.87379	0.0330198
AT5G59830.2	2.87379	0.0330198
AT1G68460.1	2.87379	0.0330198
AT2G11150.1	2.87379	0.0330198
AT5G44290.2	2.87379	0.0330198
AT5G49620.2	2.87379	0.0330198
AT5G37470.1	2.87141	0.477246
AT3G25150.2	2.8676	0.477246
AT3G05220.2	2.86684	0.477246
AT5G39060.1	2.86608	0.477246
AT5G03040.2	2.86076	0.477246
AT3G62120.2	2.85925	0.477246
AT2G12020.1	2.85622	0.23313
AT4G05040.3	2.85396	0.477246
AT4G39160.1	2.8517	0.477246
AT1G34580.1	2.85019	0.477246
AT2G15020.1	2.84944	0.477246
AT4G27050.2	2.84644	0.477246
AT2G31170.1	2.84494	0.477246
AT1G65890.1	2.84419	0.477246
AT2G36010.2	2.83746	0.477246
AT1G10570.1	2.83672	0.477246
AT5G11030.3	2.83374	0.477246
AT2G21540.3	2.833	0.477246
AT4G19500.2	2.8304	0.23313
AT1G33110.2	2.82929	0.477246
AT1G78160.1	2.82411	0.477246
AT1G51980.2	2.81968	0.477246
AT1G71370.1	2.81894	0.477246
AT1G55610.1	2.8171	0.23313
AT3G51580.2	2.81674	0.477246
AT2G18850.2	2.8138	0.477246
AT4G31940.1	2.81366	8.62142e-17
AT1G19480.2	2.8116	0.477246
AT2G40520.4	2.81087	0.477246
AT4G23280.1	2.81087	0.477246
AT5G02500.2	2.80139	0.477246
AT3G58610.2	2.79993	0.477246
AT2G26980.2	2.79486	0.477246
AT2G27170.2	2.79449	0.23313
AT3G11830.2	2.79341	0.477246
AT1G07870.2	2.7898	0.477246
AT3G55760.1	2.78548	0.477246
AT5G05010.2	2.78476	0.477246
AT3G20290.1	2.78404	0.477246
AT3G11950.1	2.7826	0.477246
AT2G28550.3	2.78045	0.477246
AT3G18930.2	2.77973	0.477246
AT2G27210.2	2.77902	0.23313
AT1G10880.1	2.77759	0.477246
AT1G30100.1	2.77116	0.477246
AT4G14450.1	2.76687	0.0031396
AT5G50800.1	2.76687	0.0031396
AT3G19770.2	2.76548	0.477246
AT4G08596.1	2.76194	0.477246
AT5G62130.2	2.76194	0.477246
AT5G17010.1	2.76123	0.477246
AT1G72330.3	2.75981	0.477246
AT4G28620.1	2.75911	0.477246
AT1G58025.2	2.75699	0.477246
AT1G73680.2	2.75347	0.477246
AT1G70100.4	2.74996	0.477246
AT2G41450.1	2.74435	0.477246
AT2G43970.2	2.7353	0.477246
AT5G26920.1	2.7346	0.477246
AT5G37140.1	2.73391	0.477246
AT1G73170.2	2.73321	0.477246
AT2G26980.3	2.73321	0.477246
AT2G14740.2	2.73321	0.477246
AT3G06440.2	2.73252	0.477246
AT1G54610.2	2.73044	0.477246
AT1G27760.2	2.72768	0.477246
AT4G04426.1	2.72629	0.477246
AT5G55390.2	2.72319	0.23313
AT5G07990.1	2.71552	3.11046e-77
AT4G15980.1	2.71529	0.477246
AT2G21540.1	2.71529	0.477246
AT4G38900.3	2.71255	0.477246
AT5G26150.1	2.71119	0.477246
AT5G58820.1	2.71119	0.477246
AT2G02870.3	2.70709	0.477246
AT1G53450.2	2.70573	0.477246
AT2G18540.1	2.70301	0.477246
AT3G48380.1	2.7003	0.477246
AT1G15990.1	2.69894	0.477246
AT1G67840.2	2.69894	0.477246
AT3G24560.1	2.69691	0.477246
AT2G40116.1	2.69624	0.477246
AT4G38030.1	2.69421	0.477246
AT5G48340.2	2.69219	0.477246
AT3G02810.1	2.68815	0.477246
AT3G52990.2	2.68412	0.477246
AT5G48340.1	2.68144	0.477246
AT3G14950.1	2.67476	0.477246
AT1G53200.2	2.67277	0.477246
AT2G30520.2	2.66547	0.477246
AT5G44930.1	2.66349	0.477246
AT1G48490.2	2.66349	0.23313
AT4G23100.3	2.65953	0.477246
AT3G09440.2	2.65689	0.477246
AT2G14230.1	2.65558	0.477246
AT5G35330.1	2.65139	0.0608054
AT3G07490.1	2.65139	0.0608054
AT3G13438.1	2.65139	0.0608054
AT5G17810.1	2.65139	0.0608054
AT2G34010.1	2.65139	0.0608054
AT1G73040.1	2.65139	0.0608054
AT4G10100.1	2.65139	0.0608054
AT4G09500.2	2.65139	0.0608054
AT3G47910.2	2.65139	0.0608054
AT1G43020.1	2.65139	0.0608054
AT3G06770.2	2.65139	0.0608054
AT5G21060.1	2.65139	0.0608054
AT1G69540.1	2.65139	0.0608054
AT1G17850.2	2.65139	0.0608054
AT4G35785.4	2.65139	0.0608054
AT5G44540.1	2.65139	0.0608054
AT3G23250.1	2.65139	0.0608054
AT5G35390.1	2.65139	0.0608054
AT5G66610.1	2.65139	0.0608054
AT1G15930.1	2.65139	0.0608054
AT2G15530.3	2.65139	0.0608054
AT5G48657.1	2.65139	0.0608054
AT5G41700.3	2.65139	0.0608054
AT2G03210.1	2.65139	0.0608054
AT3G16460.2	2.65139	0.0608054
AT1G62880.2	2.65139	0.0608054
AT5G10510.2	2.64706	0.477246
AT3G01090.2	2.64706	0.477246
AT4G32250.3	2.63729	0.477246
AT5G53760.2	2.63664	0.477246
AT5G55230.2	2.63664	0.477246
AT4G13810.1	2.63534	0.477246
AT5G51230.3	2.63534	0.477246
AT4G06570.1	2.6334	0.477246
AT1G54510.2	2.62823	0.477246
AT5G01690.1	2.62759	0.477246
AT3G45270.1	2.62565	0.477246
AT5G48400.1	2.61795	0.477246
AT3G12200.2	2.61284	0.477246
AT2G11320.1	2.60901	0.113882
AT1G63670.1	2.6071	0.477246
AT5G46240.1	2.59508	0.477246
AT1G34220.1	2.59319	0.477246
AT4G34370.2	2.58942	0.477246
AT1G43715.1	2.58066	0.477246
AT3G59040.2	2.58066	0.477246
AT1G29715.1	2.58003	0.477246
AT3G20270.1	2.57941	0.477246
AT4G14350.3	2.57692	0.477246
AT4G19690.2	2.57052	5.5585e-91
AT3G03260.1	2.56021	0.477246
AT1G21240.1	2.55468	0.477246
AT2G22590.1	2.5541	2.06074e-20
AT5G59430.4	2.55407	0.477246
AT3G43920.3	2.5443	0.23313
AT3G14590.3	2.54369	0.477246
AT3G46370.1	2.53762	0.477246
AT2G24755.3	2.53399	0.477246
AT5G67240.2	2.53218	0.477246
AT4G02314.1	2.53218	0.477246
AT5G22910.1	2.52496	0.477246
AT2G28170.1	2.52316	0.477246
AT2G42730.1	2.52256	0.477246
AT3G21320.1	2.51539	0.477246
AT2G34880.1	2.51419	0.477246
AT4G15480.1	2.51199	2.68758e-31
AT4G24490.2	2.51181	0.477246
AT5G13650.1	2.50825	0.477246
AT4G22990.2	2.50647	0.477246
AT4G21650.1	2.50351	0.477246
AT1G63670.2	2.50232	0.477246
AT5G17040.1	2.49939	4.06206e-09
AT1G52000.1	2.49643	0.477246
AT1G67900.1	2.49643	0.477246
AT2G47230.2	2.49173	0.477246
AT4G11350.2	2.4888	0.477246
AT1G07725.1	2.48412	0.477246
AT5G12080.3	2.48295	0.477246
AT3G54510.2	2.48237	0.477246
AT5G48880.1	2.48147	0.00184261
AT2G14720.2	2.46499	0.477246
AT1G44060.1	2.45466	0.477246
AT1G03780.3	2.44554	0.477246
AT5G44290.1	2.4444	0.477246
AT2G23140.1	2.43873	0.477246
AT5G42710.2	2.43196	0.477246
AT2G39300.1	2.42803	0.477246
AT3G06340.2	2.41963	0.477246
AT4G15430.1	2.41796	0.477246
AT2G22740.1	2.4174	0.477246
AT2G24640.2	2.40907	0.477246
AT4G22120.3	2.40851	0.477246
AT4G25230.1	2.4063	0.477246
AT2G25760.2	2.40409	0.477246
AT3G03780.1	2.40188	0.477246
AT4G30210.1	2.40078	0.477246
AT4G13420.1	2.39858	0.477246
AT4G10550.2	2.39638	0.477246
AT1G05320.2	2.38981	0.477246
AT3G17310.2	2.38871	0.477246
AT2G40180.1	2.38836	0.0180615
AT4G15370.1	2.38836	0.0180615
AT1G36390.1	2.38836	0.110576
AT5G62490.1	2.38836	0.110576
AT4G31355.1	2.38836	0.110576
AT3G09560.1	2.38836	0.110576
AT3G06490.1	2.38836	0.110576
AT2G22760.1	2.38836	0.00323726
AT5G02320.2	2.38836	0.110576
AT1G66020.1	2.38836	0.110576
AT2G46225.2	2.38836	0.110576
AT1G71310.3	2.38836	0.0180615
AT5G03360.2	2.38836	0.0180615
AT4G39390.2	2.38836	0.110576
AT4G32250.2	2.38836	0.0180615
AT1G54790.3	2.38836	0.0180615
AT5G54940.1	2.38836	0.110576
AT1G61640.1	2.38836	0.110576
AT4G00520.2	2.38836	0.110576
AT2G21188.1	2.38836	0.0180615
AT5G41130.1	2.38836	0.110576
AT5G48220.3	2.38836	0.110576
AT5G41150.2	2.38836	0.110576
AT3G27470.1	2.38836	0.110576
AT3G15350.2	2.38836	0.110576
AT2G43490.3	2.38836	0.110576
AT5G53620.1	2.38836	0.110576
AT1G65060.1	2.38836	0.110576
AT5G07370.3	2.38836	0.110576
AT5G60120.2	2.38836	0.0180615
AT1G29390.1	2.38836	0.110576
AT5G60040.2	2.38836	0.110576
AT3G23640.1	2.38836	0.110576
AT3G19290.3	2.38836	0.110576
AT1G75180.1	2.38836	0.110576
AT5G01030.2	2.38836	0.110576
AT3G17240.2	2.38836	0.110576
AT4G27590.1	2.38836	0.110576
AT3G12690.1	2.38836	0.110576
AT3G27690.1	2.38836	0.110576
AT1G08420.1	2.38836	0.110576
AT1G30240.2	2.38836	0.110576
AT1G26130.2	2.38836	0.110576
AT3G04370.2	2.38836	0.110576
AT1G10800.1	2.38836	0.0180615
AT2G13975.1	2.38836	0.110576
AT4G27580.1	2.38836	0.110576
AT1G01370.2	2.38836	0.110576
AT5G17220.1	2.38836	0.110576
AT1G55160.2	2.38836	0.110576
AT3G54310.1	2.38836	0.110576
AT3G02370.2	2.38836	0.110576
AT5G35914.1	2.38836	0.110576
AT5G35760.1	2.38836	0.110576
AT3G44425.1	2.38109	0.477246
AT2G20910.1	2.38	0.477246
AT5G60010.1	2.37783	0.477246
AT2G36480.3	2.37783	0.477246
AT3G26890.1	2.37026	0.477246
AT3G07700.3	2.36918	0.477246
AT1G17980.2	2.36058	0.477246
AT4G20430.2	2.36058	0.477246
AT1G11340.1	2.35364	0.477246
AT1G48360.3	2.3531	0.477246
AT3G04910.2	2.35044	0.477246
AT2G23910.1	2.3455	1.4539e-80
AT2G25290.1	2.33404	0.477246
AT1G61970.2	2.33404	0.477246
AT3G14350.1	2.33089	0.477246
AT5G38820.1	2.32946	0.00020147
AT4G19960.2	2.32722	0.477246
AT1G55620.1	2.32356	0.477246
AT1G27815.1	2.31471	0.477246
AT2G35140.3	2.31005	0.477246
AT2G25470.1	2.30025	0.477246
AT3G14350.2	2.2982	0.477246
AT2G36960.3	2.29717	0.477246
AT2G06860.1	2.29564	0.477246
AT3G13460.1	2.26925	0.477246
AT5G18830.2	2.26573	0.477246
AT5G41310.1	2.26073	0.477246
AT5G43740.2	2.25773	0.477246
AT3G13225.2	2.25623	0.477246
AT1G74190.1	2.25474	0.477246
AT5G61560.1	2.25325	0.477246
AT1G79000.2	2.23636	0.0317292
AT1G49405.1	2.23636	0.0317292
AT4G18422.1	2.23636	0.0317292
AT5G16505.2	2.23636	0.0317292
AT4G37950.1	2.23636	0.000115313
AT1G67800.1	2.23636	0.0317292
AT1G33700.2	2.23636	0.0317292
AT2G26150.1	2.23636	0.0317292
AT2G41090.1	2.23636	0.0317292
AT1G06640.2	2.23636	0.0317292
AT1G03310.2	2.23398	0.477246
AT4G38950.2	2.23153	0.477246
AT5G12030.1	2.22171	1.20446e-13
AT2G34210.1	2.21933	0.477246
AT2G01690.2	2.21303	0.477246
AT3G17609.2	2.20393	0.00059211
AT3G19370.1	2.20393	0.00059211
AT1G67580.2	2.20291	0.477246
AT5G05270.1	2.19571	5.3256e-10
AT4G20400.2	2.19239	0.477246
AT2G10540.1	2.19239	0.477246
AT3G47090.1	2.19048	0.477246
AT2G32700.3	2.19	0.477246
AT1G73120.1	2.18672	1.18536e-13
AT1G10680.1	2.18191	0.00974298
AT3G44735.1	2.18191	0.00974298
AT2G32250.4	2.15474	0.477246
AT3G60935.1	2.14548	0.477246
AT4G03970.1	2.14271	0.477246
AT3G29250.1	2.13682	0.00100518
AT4G01525.1	2.12301	1.11542e-13
AT2G43410.1	2.11941	0.477246
AT2G17510.2	2.11353	0.477246
AT3G43315.1	2.10857	0.477246
AT1G07650.2	2.09782	0.477246
AT1G01580.1	2.09391	1.80388e-62
AT5G19390.3	2.0898	0.477246
AT2G32780.1	2.08847	0.477246
AT2G17550.2	2.07434	0.477246
AT4G04223.1	2.06643	0.197907
AT1G55860.1	2.06643	0.197907
AT1G73020.1	2.06643	0.0550456
AT4G26965.2	2.06643	0.197907
AT1G57670.1	2.06643	0.197907
AT3G19580.2	2.06643	0.197907
AT3G23370.1	2.06643	0.197907
AT1G23730.1	2.06643	0.197907
AT1G11570.2	2.06643	0.197907
AT5G38096.1	2.06643	0.197907
AT2G41720.2	2.06643	0.197907
AT1G70490.2	2.06643	0.197907
AT5G60590.2	2.06643	0.197907
AT1G16560.3	2.06643	0.0550456
AT1G01100.1	2.06643	0.197907
AT5G60800.1	2.06643	0.0166575
AT1G51035.1	2.06643	0.197907
AT3G45490.1	2.06643	0.197907
AT1G18470.2	2.06643	0.197907
AT4G26510.2	2.06643	0.197907
AT5G03240.3	2.06643	0.0550456
AT1G28395.1	2.06643	0.0550456
AT1G51680.2	2.06643	0.197907
AT1G63010.1	2.06643	0.197907
AT4G04340.2	2.06643	0.197907
AT3G62090.2	2.06643	0.197907
AT3G22950.1	2.06643	0.005249
AT4G30710.1	2.06643	0.197907
AT1G67210.1	2.06643	0.197907
AT5G54400.1	2.06643	0.197907
AT3G20557.1	2.06643	0.197907
AT2G28310.3	2.06643	0.197907
AT2G02080.1	2.06643	0.197907
AT2G43930.1	2.06643	0.197907
AT1G14690.2	2.06643	0.197907
AT2G45720.2	2.06643	0.0550456
AT1G10210.2	2.06643	0.197907
AT3G02930.2	2.06643	0.197907
AT4G11970.2	2.06643	0.197907
AT1G75160.1	2.06643	0.0550456
AT2G04845.2	2.06643	0.197907
AT1G65860.1	2.06643	0.197907
AT4G26170.1	2.06643	0.197907
AT5G24760.2	2.06643	0.197907
AT1G29170.2	2.06643	0.197907
AT5G55390.1	2.06643	0.197907
AT3G02600.2	2.06643	0.197907
AT1G69310.2	2.06643	0.0550456
AT4G31248.1	2.06643	0.197907
AT4G27300.1	2.06643	0.197907
AT1G48470.1	2.06643	0.197907
AT4G00590.2	2.06643	0.197907
AT1G14400.2	2.06643	0.197907
AT4G37140.1	2.06643	0.197907
AT4G17640.2	2.06643	0.197907
AT1G32610.1	2.06643	0.197907
AT4G38310.1	2.06643	0.197907
AT2G02720.1	2.06643	0.197907
AT3G09410.1	2.06643	0.005249
AT4G30560.1	2.06643	0.197907
AT4G00755.1	2.06643	0.197907
AT4G08390.2	2.06643	0.197907
AT3G04184.1	2.06643	0.197907
AT4G19690.1	2.06643	0.000555612
AT1G57720.2	2.06643	0.197907
AT3G27460.2	2.06643	0.197907
AT3G58380.1	2.06643	0.0550456
AT5G05260.1	2.06643	0.197907
AT5G05590.2	2.06643	0.197907
AT5G48980.1	2.06643	0.197907
AT1G70130.1	2.06643	0.197907
AT2G02170.1	2.06643	0.197907
AT5G63870.1	2.06643	0.197907
AT1G54440.2	2.06643	0.197907
AT5G06130.1	2.06643	0.197907
AT1G69570.1	2.06643	0.197907
AT1G50140.2	2.06643	0.0166575
AT2G02430.1	2.06643	0.197907
AT4G00114.1	2.06643	0.197907
AT5G60940.2	2.06643	0.197907
AT5G51530.1	2.06643	0.197907
AT3G63290.2	2.06643	0.197907
AT5G38895.2	2.06643	0.197907
AT3G23440.1	2.06643	0.197907
AT1G20640.2	2.06643	0.197907
AT5G45530.1	2.06643	0.197907
AT5G45990.1	2.06643	0.197907
AT3G47348.1	2.06643	0.0550456
AT5G22860.1	2.06643	0.0550456
AT2G20490.2	2.06643	0.197907
AT3G11591.1	2.06643	0.197907
AT4G02700.1	2.06643	0.0166575
AT1G22480.1	2.06643	0.197907
AT4G16015.1	2.06643	0.0550456
AT2G25290.3	2.06643	0.197907
AT5G02220.1	2.06643	0.197907
AT3G49060.2	2.06643	0.197907
AT5G24600.1	2.06643	0.197907
AT1G47395.1	2.06643	7.03122e-06
AT2G42780.2	2.06643	0.197907
AT5G59613.1	2.06643	0.0550456
AT4G36570.1	2.06643	0.197907
AT3G52920.2	2.06643	0.197907
AT4G20490.1	2.0634	0.477246
AT5G43470.1	2.06297	0.477246
AT1G17600.1	2.05341	0.477246
AT3G43390.1	2.04909	0.477246
AT2G05040.1	2.04779	0.477246
AT4G35830.2	2.03876	0.477246
AT5G06120.1	2.03791	0.477246
AT3G25690.1	2.03107	0.477246
AT4G34430.4	2.00739	0.477246
AT5G35935.1	2.00134	8.11792e-37
AT5G42540.2	1.99986	0.477246
AT1G20960.2	1.99861	0.23313
AT3G09560.2	1.99694	0.477246
AT5G62210.1	1.99517	1.05495e-35
AT4G24260.1	1.99243	0.00283342
AT3G15050.1	1.99243	0.00283342
AT2G12510.1	1.9874	0.477246
AT1G15240.3	1.98492	0.477246
AT3G61400.1	1.97332	0.000169129
AT5G35180.2	1.97332	0.0088159
AT1G11720.2	1.9689	0.477246
AT1G54050.1	1.96787	1.45245e-22
AT1G53540.1	1.96455	1.0704e-05
AT1G22930.2	1.95105	0.477246
AT1G09980.1	1.9409	0.0281584
AT5G59050.2	1.9409	0.0281584
AT4G04130.1	1.9406	0.477246
AT2G06760.1	1.9362	0.477246
AT3G54230.2	1.9358	0.477246
AT4G04750.1	1.93519	3.48892e-10
AT5G60060.1	1.92441	0.000277706
AT3G55120.1	1.92371	3.68312e-107
AT1G44830.1	1.91443	0.00469916
AT2G17130.1	1.91443	0.00469916
AT3G18200.1	1.90293	0.000832594
AT1G64500.1	1.8924	2.8436e-05
AT1G07400.1	1.8805	3.29236e-55
AT5G63820.1	1.87379	0.0940984
AT3G01040.1	1.87379	0.0940984
AT4G36280.1	1.87379	0.0940984
AT2G39670.1	1.87379	0.0940984
AT4G18140.1	1.87379	0.0940984
AT5G05340.1	1.87379	0.0940984
AT4G12780.2	1.87379	0.0940984
AT3G07250.1	1.87379	0.0940984
AT4G08910.1	1.87379	0.0940984
AT5G63530.1	1.87379	0.0940984
AT5G09820.2	1.87379	0.0940984
AT4G32820.1	1.87379	0.0940984
AT4G17410.2	1.87379	0.0940984
AT2G02960.1	1.87379	0.0940984
AT5G01900.1	1.87379	0.0940984
AT1G29800.1	1.87379	0.0940984
AT3G15410.1	1.87379	0.0146574
AT3G55480.2	1.87379	0.0940984
AT1G72130.1	1.87379	0.0940984
AT2G37610.1	1.87379	0.0940984
AT1G63830.2	1.87379	0.0940984
AT1G16515.1	1.87379	0.0940984
AT5G65165.1	1.87379	0.0940984
AT1G80325.2	1.87379	0.0940984
AT3G58200.1	1.87379	0.00251976
AT4G27040.3	1.87379	0.0940984
AT5G51210.1	1.87379	0.0940984
AT3G61740.1	1.87256	0.477246
AT3G44096.1	1.86418	0.477246
AT4G33810.1	1.85784	8.69016e-06
AT1G41890.1	1.85283	0.477246
AT5G44925.1	1.84404	0.00135784
AT2G27650.1	1.84082	0.477246
AT1G19210.1	1.83196	0.000135214
AT1G33320.1	1.83196	0.00772284
AT2G46570.1	1.83196	0.000135214
AT3G42174.1	1.80868	0.477246
AT1G16270.1	1.80685	0.477246
AT3G19090.1	1.8034	0.0469932
AT4G14410.2	1.8034	0.0469932
AT1G05870.1	1.8034	0.0469932
AT5G53810.1	1.8034	0.0469932
AT1G22510.1	1.8034	0.0469932
AT3G17609.4	1.8034	0.0469932
AT5G18780.1	1.8034	0.0469932
AT2G40450.1	1.8034	0.0469932
AT4G00210.1	1.8034	0.0469932
AT2G31080.1	1.79341	0.477246
AT3G45095.1	1.78264	0.00219786
AT1G26890.1	1.78264	0.00219786
AT5G45116.1	1.78153	0.477246
AT5G37550.1	1.7727	4.00374e-07
AT5G53340.1	1.76687	0.0240982
AT3G26125.1	1.76687	6.4932e-05
AT4G31170.2	1.76687	0.0240982
AT1G05170.2	1.76687	0.0240982
AT4G21192.2	1.76687	0.0240982
AT5G04420.3	1.76687	0.0240982
AT5G45940.1	1.76687	0.0240982
AT4G27630.2	1.76687	0.0240982
AT5G01060.1	1.75449	0.00063963
AT1G36770.1	1.75206	0.477246
AT5G65930.3	1.75101	0.477246
AT1G05380.1	1.7489	0.477246
AT5G66658.1	1.7445	0.0125671
AT3G10300.2	1.7445	0.0125671
AT3G24350.2	1.7445	0.0125671
AT5G49020.1	1.7445	0.0125671
AT4G39366.1	1.7445	0.0125671
AT4G35180.1	1.7445	0.0125671
AT4G04840.1	1.73781	6.04958e-17
AT3G24675.1	1.73599	0.477246
AT1G55210.1	1.7294	0.0066309
AT1G76640.1	1.7294	0.0066309
AT1G61210.1	1.72354	0.477246
AT3G06435.1	1.71851	0.0035292
AT1G66460.1	1.71029	0.00189097
AT3G56970.1	1.70115	1.5685e-06
AT1G08620.1	1.68949	0.477246
AT1G23160.1	1.67129	1.27395e-07
AT2G15870.1	1.65887	0.477246
AT5G41740.1	1.65139	0.346888
AT3G49720.2	1.65139	0.346888
AT1G71690.1	1.65139	0.346888
AT1G23890.2	1.65139	0.346888
AT5G14260.1	1.65139	0.158055
AT3G06820.1	1.65139	0.158055
AT1G65347.1	1.65139	0.346888
AT2G13422.1	1.65139	0.346888
AT2G30410.1	1.65139	0.346888
AT4G22860.1	1.65139	0.158055
AT3G14740.1	1.65139	0.346888
AT4G20440.2	1.65139	0.346888
AT1G67790.1	1.65139	0.158055
AT3G29767.1	1.65139	0.346888
AT3G15980.2	1.65139	0.0772884
AT1G10670.2	1.65139	0.158055
AT2G13580.1	1.65139	0.346888
AT5G08560.2	1.65139	0.158055
AT2G16575.1	1.65139	0.346888
AT1G55810.2	1.65139	0.158055
AT1G14580.1	1.65139	0.346888
AT2G20250.1	1.65139	0.346888
AT4G33860.1	1.65139	0.346888
AT3G26134.1	1.65139	0.346888
AT2G42380.2	1.65139	0.346888
AT3G12960.1	1.65139	0.346888
AT5G03540.2	1.65139	0.346888
AT1G69990.1	1.65139	0.346888
AT5G53450.2	1.65139	0.346888
AT2G43950.1	1.65139	0.158055
AT4G20910.2	1.65139	0.346888
ATCG00130.1	1.65139	0.346888
AT3G17609.3	1.65139	0.346888
AT2G03280.1	1.65139	0.346888
AT2G22690.2	1.65139	0.346888
AT5G58300.2	1.65139	0.0772884
AT5G13660.2	1.65139	0.346888
AT5G17460.2	1.65139	0.346888
AT5G28050.2	1.65139	0.346888
AT4G04760.1	1.65139	0.0391298
AT1G19485.2	1.65139	0.346888
AT1G21270.1	1.65139	0.158055
AT5G23590.2	1.65139	0.346888
AT3G58130.2	1.65139	0.346888
AT5G47080.3	1.65139	0.346888
AT4G03443.1	1.65139	0.158055
AT4G01328.1	1.65139	0.346888
AT5G04220.2	1.65139	0.346888
AT1G14260.2	1.65139	0.346888
AT3G08900.1	1.65139	0.346888
AT1G53970.1	1.65139	0.346888
AT4G28800.1	1.65139	0.346888
AT5G65580.1	1.65139	0.158055
AT5G57310.1	1.65139	0.158055
AT2G22920.1	1.65139	0.346888
AT2G30990.3	1.65139	0.346888
AT3G63290.1	1.65139	0.346888
AT1G75230.2	1.65139	0.346888
AT2G01170.2	1.65139	0.346888
AT3G53610.3	1.65139	0.158055
AT5G57050.1	1.65139	0.0772884
AT3G16712.1	1.65139	0.346888
AT2G16990.2	1.65139	0.0772884
AT3G15660.2	1.65139	0.158055
AT1G47820.2	1.65139	0.158055
AT2G35840.1	1.65139	0.346888
AT3G61550.1	1.65139	0.346888
AT5G55630.2	1.65139	0.0391298
AT4G32000.1	1.65139	0.346888
AT1G06800.2	1.65139	0.346888
AT3G06900.1	1.65139	0.346888
AT4G37080.3	1.65139	0.346888
AT4G01915.2	1.65139	0.346888
AT5G42120.1	1.65139	0.346888
AT1G79910.1	1.65139	0.346888
AT3G59210.2	1.65139	0.346888
AT3G08505.2	1.65139	0.346888
AT5G37530.2	1.65139	0.0772884
AT5G09790.2	1.65139	0.158055
AT2G05210.2	1.65139	0.346888
AT1G26530.1	1.65139	0.158055
AT4G14713.2	1.65139	0.346888
AT1G28090.1	1.65139	0.346888
AT5G06790.1	1.65139	0.158055
AT5G58720.2	1.65139	0.346888
AT5G45475.1	1.65139	0.346888
AT5G22875.1	1.65139	0.346888
AT5G52660.1	1.65139	0.158055
AT4G20900.1	1.65139	0.346888
AT4G37770.1	1.65139	0.158055
AT4G09012.1	1.65139	0.346888
AT2G42320.2	1.65139	0.346888
AT1G63830.1	1.65139	0.00561866
AT1G25500.1	1.65139	0.346888
AT3G11890.2	1.65139	0.346888
AT5G05310.1	1.65139	0.158055
AT1G78820.1	1.65139	0.158055
[truncated: 27,284 more rows]

## Sheet: Col-NAA VS Col-MOCK
	Col-NAA VS Col-MOCK
GeneID	log2 Ratio(CR-N50/CR-MS)	P-value
AT1G61224.1	8.56246	0.119914
AT2G05765.1	8.41518	0.242332
AT2G35742.1	8.39703	0.242332
AT5G14560.1	8.36141	0.119914
AT5G44065.1	8.208	0.0293624
AT4G05071.1	8.134	0.119914
AT4G32445.1	7.99104	0.242332
AT5G51174.1	7.86098	0.242332
AT3G60647.1	7.67457	0.119914
AT1G14642.1	7.67457	0.242332
AT1G28281.1	7.61044	0.242332
AT2G44581.1	7.52914	0.0145295
AT2G43137.1	7.45217	0.489722
AT2G43138.1	7.41518	0.489722
AT2G39175.1	7.41518	0.489722
AT2G43139.1	7.41518	0.489722
AT3G25014.1	7.37911	0.242332
ATCG00140.1	7.36141	0.119914
AT4G05095.1	7.33698	0.0293624
AT5G66564.1	7.32664	0.489722
ATCG00400.1	7.30957	0.489722
AT5G05113.1	7.2927	0.119914
AT1G19376.1	7.27602	0.489722
AT5G44306.1	7.27602	0.242332
ATCG00210.1	7.22711	0.489722
AT1G19464.1	7.1954	0.489722
AT1G18075.1	7.1798	0.242332
AT1G11655.1	7.06647	0.0293624
AT5G39260.1	7.0247	0.00176048
AT3G12835.1	7.00471	0.489722
AT3G06962.1	7.00471	0.242332
AT5G37667.1	7.00471	0.489722
AT1G29071.1	6.97749	0.489722
AT1G70645.1	6.96407	0.489722
AT5G45469.1	6.94417	0.242332
AT5G41471.1	6.9376	0.489722
AT5G48820.1	6.91806	0.0145295
AT5G47170.1	6.89559	0.0593378
AT3G15251.1	6.88607	0.489722
AT2G31981.1	6.88607	0.489722
AT5G10120.1	6.83632	0.00021331
ATMG00470.1	6.77645	0.119914
AT5G20670.1	6.73407	0.0145295
AT5G10605.2	6.73407	0.119914
AT1G12013.1	6.69659	0.489722
AT3G17220.1	6.69105	0.0593378
AT4G22105.1	6.67457	0.242332
AT2G46685.1	6.6315	0.489722
AT2G35180.1	6.61567	0.242332
AT5G13181.1	6.61044	0.489722
AT4G09649.1	6.61044	0.489722
AT1G30135.1	6.57941	0.0593378
AT5G03120.1	6.55405	0.0593378
AT2G47844.1	6.51929	0.489722
AT3G27095.1	6.51602	2.5846e-05
AT5G66816.1	6.46157	0.242332
AT1G44414.1	6.46157	0.242332
AT2G16930.3	6.45969	0.0293624
AT3G47295.1	6.45843	0.119914
AT3G28310.1	6.43356	0.242332
AT1G27921.2	6.42434	0.119914
AT2G23985.1	6.42204	0.0593378
AT1G25425.1	6.41518	0.0593378
AT1G06515.1	6.4129	0.0593378
AT2G34238.1	6.40608	0.489722
AT1G12411.1	6.37911	0.489722
AT4G39410.1	6.37614	0.0145295
AT5G56865.1	6.35264	0.489722
AT5G37050.1	6.34392	0.119914
AT1G66760.1	6.33683	0.000431074
AT1G08005.1	6.32664	0.489722
AT5G52100.1	6.30473	0.0071897
AT5G01015.1	6.2927	0.119914
AT4G15248.1	6.265	0.119914
AT4G23713.1	6.25953	0.489722
AT2G18970.1	6.25135	0.119914
AT1G18871.1	6.25135	0.489722
AT5G52690.1	6.24323	0.119914
AT4G32330.3	6.22911	0.00355772
AT5G42235.1	6.1695	0.119914
AT1G21525.1	6.16693	0.119914
AT2G35733.1	6.134	0.489722
AT4G05050.4	6.134	0.0593378
AT2G18740.2	6.1265	0.119914
AT5G47590.1	6.11015	0.0293624
AT5G40620.1	6.10057	0.242332
AT1G56165.1	6.09935	0.0145295
AT1G62250.1	6.07872	0.0145295
AT5G08185.1	6.0751	0.119914
AT2G47150.1	6.06791	0.119914
AT4G18500.1	6.06791	0.489722
AT4G33350.2	6.06254	0.0593378
AT1G29785.2	6.04889	0.119914
AT1G45015.2	6.03714	0.119914
AT3G57900.1	6.02547	0.489722
AT3G06985.1	5.98425	0.489722
AT3G46150.1	5.97413	0.242332
AT1G43000.1	5.95741	0.119914
AT2G35738.2	5.94857	0.119914
AT5G40645.1	5.94417	0.242332
AT3G42181.1	5.94417	0.489722
AT4G13493.1	5.93106	0.489722
AT2G24545.2	5.90732	0.0145295
AT5G60290.1	5.86721	0.242332
AT3G56380.1	5.86721	0.242332
AT3G04945.1	5.86721	0.489722
AT5G57290.1	5.85065	0.119914
AT4G13095.1	5.8486	0.489722
AT4G03445.1	5.83022	0.489722
AT1G20510.2	5.81583	0.00355772
AT5G56860.1	5.81379	0.0071897
AT3G28590.1	5.81207	0.489722
AT1G28590.1	5.80707	0.0145295
AT5G26770.2	5.80607	0.0145295
AT3G08890.2	5.80308	0.0593378
AT1G55010.1	5.79415	0.489722
AT5G09995.3	5.77205	0.0593378
AT3G62650.2	5.76865	0.119914
AT1G21528.1	5.76476	0.489722
AT3G52440.1	5.76476	0.119914
AT5G36920.1	5.75896	0.489722
AT2G10450.1	5.75896	0.489722
AT3G29252.1	5.75318	0.489722
AT2G11270.1	5.74168	0.489722
AT5G04000.2	5.73028	0.119914
AT4G25719.1	5.71896	0.242332
AT5G05040.1	5.70773	0.242332
AT3G12070.1	5.69993	0.0293624
AT3G03430.1	5.69659	0.489722
AT2G46130.2	5.68554	0.242332
AT2G06983.1	5.67457	0.489722
AT4G30220.2	5.66911	0.242332
AT5G16940.2	5.65826	0.242332
AT1G56612.1	5.65467	0.119914
AT3G47100.1	5.65018	0.242332
AT4G14520.3	5.6475	0.0593378
AT2G23130.1	5.62797	0.119914
AT5G58790.2	5.6262	0.119914
AT1G68040.1	5.61567	0.0593378
AT4G30740.1	5.61044	0.489722
AT1G10590.3	5.59829	0.119914
AT5G40040.1	5.58453	0.242332
AT2G38130.2	5.58282	0.119914
AT1G05970.1	5.58112	0.119914
AT4G14743.1	5.57941	0.489722
AT2G29540.2	5.57685	0.242332
AT1G10385.1	5.57366	0.00355772
AT4G03926.1	5.56414	0.489722
AT1G73090.1	5.56288	0.0593378
AT5G09445.1	5.54904	0.242332
AT1G08035.1	5.54403	0.242332
AT4G38090.2	5.54071	0.119914
AT1G51330.1	5.53408	0.242332
AT2G38350.1	5.53408	0.489722
AT1G63830.3	5.51195	0.0593378
AT3G44510.1	5.50221	0.0593378
AT5G19030.2	5.49496	0.242332
AT4G10100.3	5.49255	0.242332
AT2G47950.1	5.49014	0.242332
AT5G09805.1	5.49014	0.489722
AT1G28110.2	5.48454	0.0145295
AT4G13611.1	5.48056	0.489722
AT2G05753.1	5.47579	0.489722
AT3G18845.1	5.47103	0.489722
AT2G18000.1	5.46866	0.242332
AT5G04630.1	5.46157	0.0293624
AT3G06310.2	5.45922	0.242332
AT4G04221.1	5.45922	0.242332
AT2G46840.1	5.4475	0.242332
AT5G05300.1	5.4475	0.489722
AT4G38220.2	5.44191	0.0293624
AT5G47455.1	5.43587	0.242332
AT5G21960.1	5.41823	0.119914
AT1G78476.1	5.40155	0.242332
AT3G07450.1	5.39253	0.489722
AT3G45120.1	5.39253	0.489722
AT3G46300.1	5.38208	0.119914
AT1G74670.1	5.36581	0.242332
AT1G29500.1	5.36361	0.242332
AT2G21250.2	5.36361	0.0593378
AT5G08185.4	5.35483	0.242332
AT2G24800.1	5.35264	0.119914
AT3G27460.1	5.35045	0.0593378
AT2G48121.1	5.33958	0.489722
AT2G47690.2	5.33742	0.242332
AT4G36060.1	5.33526	0.119914
AT2G44750.1	5.33382	0.119914
AT4G22666.2	5.3331	0.242332
AT5G62750.1	5.3331	0.242332
AT2G10940.1	5.3331	0.0593378
AT2G26670.2	5.31666	0.119914
AT1G10600.2	5.31524	0.119914
AT2G43640.2	5.30745	0.242332
AT5G65330.1	5.30111	0.119914
AT1G14240.4	5.30111	0.0293624
AT1G75717.1	5.2969	0.489722
AT2G20110.1	5.2927	0.0145295
AT1G27610.1	5.28851	0.489722
AT1G12663.1	5.27602	0.489722
AT1G69660.1	5.27602	0.242332
AT5G53742.1	5.27602	0.489722
AT5G52547.1	5.26775	0.242332
AT1G69970.1	5.23918	0.489722
AT5G22794.2	5.23918	0.242332
AT2G17130.2	5.23918	0.0593378
AT4G25434.2	5.23514	0.119914
AT5G09240.2	5.22911	0.242332
AT5G50565.2	5.22911	0.242332
AT5G57520.1	5.22711	0.242332
AT1G33760.1	5.2251	0.242332
AT2G31590.1	5.22111	0.242332
AT1G60430.2	5.22044	0.119914
AT5G17950.1	5.21513	0.489722
AT1G63280.1	5.21513	0.489722
AT5G56830.1	5.20919	0.242332
AT2G44970.2	5.20721	0.0293624
AT2G28310.2	5.20326	0.0593378
AT3G62940.3	5.19638	0.0593378
AT4G12030.1	5.19279	0.119914
AT1G50210.1	5.18758	0.242332
AT5G63460.3	5.18368	0.242332
AT3G23100.2	5.1798	0.119914
AT4G14149.1	5.16821	0.489722
AT5G54920.1	5.16207	0.0293624
AT5G09600.2	5.15799	0.119914
AT4G31190.1	5.15672	0.489722
AT2G16360.1	5.15672	0.489722
AT5G48150.1	5.15215	0.0293624
AT3G02900.2	5.151	0.242332
AT5G35945.1	5.134	0.489722
AT2G17800.2	5.12277	0.119914
AT4G12490.1	5.10057	0.242332
AT5G63550.2	5.09911	0.0293624
AT4G35783.1	5.09325	0.489722
AT5G12240.1	5.08597	0.242332
AT2G23240.1	5.08234	0.489722
AT3G27410.1	5.07872	0.489722
AT3G08890.1	5.0751	0.242332
AT5G65420.2	5.0739	0.119914
AT2G30410.2	5.0697	0.242332
AT1G58590.1	5.06791	0.489722
AT2G26620.1	5.06432	0.119914
AT2G25440.1	5.06361	0.0293624
AT4G14165.1	5.06254	0.242332
AT1G17700.1	5.06254	0.242332
AT1G32410.4	5.05362	0.242332
AT3G25577.1	5.05008	0.489722
AT1G24000.1	5.043	0.489722
AT2G16245.1	5.02896	0.242332
AT1G59640.2	5.02373	0.0593378
AT2G05270.1	5.02199	0.489722
AT1G22370.1	5.01737	0.119914
AT3G14500.1	5.01506	0.489722
AT4G21105.2	5.00815	0.489722
AT1G09030.1	5.00471	0.489722
AT1G12810.2	4.98934	0.242332
AT5G45680.1	4.98764	0.242332
AT2G40710.1	4.98425	0.489722
AT3G63420.2	4.98087	0.489722
AT4G11745.1	4.97918	0.242332
AT4G24470.2	4.97749	0.119914
AT1G75830.1	4.97749	0.489722
AT3G04380.2	4.96658	0.0593378
AT3G28611.1	4.96407	0.489722
AT3G03350.1	4.95907	0.242332
AT4G08874.1	4.95409	0.489722
AT5G44930.1	4.94879	0.0293624
AT2G45406.1	4.94747	0.489722
AT2G28920.1	4.94417	0.489722
AT1G07860.1	4.94088	0.489722
AT3G01311.1	4.93924	0.242332
AT3G63300.1	4.93842	0.0593378
AT1G10747.1	4.91806	0.489722
AT3G53232.1	4.91806	0.489722
AT1G70680.1	4.91644	0.242332
AT2G28550.2	4.91241	0.0593378
AT4G36195.3	4.90278	0.0593378
AT2G17770.1	4.89719	0.242332
AT5G52670.1	4.89559	0.489722
AT5G28520.1	4.89241	0.119914
AT5G41700.2	4.89082	0.242332
AT3G61230.1	4.88607	0.242332
AT2G17477.1	4.88291	0.489722
AT3G58860.1	4.87976	0.119914
AT4G34470.1	4.87661	0.489722
AT1G35186.1	4.87556	0.119914
AT1G07473.1	4.86721	0.242332
AT2G43660.2	4.86409	0.489722
AT4G27620.1	4.86305	0.119914
AT1G08220.2	4.86253	0.242332
AT2G30766.1	4.86098	0.489722
AT3G60060.1	4.85787	0.489722
AT4G28990.2	4.85477	0.119914
AT1G24068.1	4.85477	0.489722
AT1G27820.1	4.85323	0.242332
AT4G36800.2	4.84091	0.242332
AT3G49700.1	4.83938	0.119914
AT3G27600.1	4.83938	0.242332
AT3G62290.2	4.83632	0.242332
AT4G00920.1	4.83479	0.242332
AT1G55800.1	4.83479	0.242332
AT1G43650.2	4.83174	0.242332
AT4G08230.2	4.83022	0.489722
AT5G38080.1	4.83022	0.489722
AT1G18530.1	4.83022	0.489722
AT1G69526.1	4.82313	0.119914
AT5G37240.1	4.82111	0.489722
AT2G20350.1	4.82111	0.489722
AT4G18020.6	4.81689	0.0293624
AT1G15540.1	4.80757	0.242332
AT2G07736.1	4.80308	0.489722
AT1G51055.1	4.79415	0.489722
AT1G55175.1	4.79415	0.489722
AT4G15510.3	4.79415	0.242332
AT4G16420.2	4.79192	0.0593378
AT3G29642.1	4.7902	0.119914
AT1G52510.1	4.78232	0.119914
AT2G30460.1	4.78134	0.119914
AT1G11400.3	4.78085	0.242332
AT3G22770.1	4.77645	0.242332
AT2G40220.1	4.77205	0.242332
AT4G38960.2	4.77059	0.242332
AT1G64618.1	4.77059	0.489722
AT3G20541.1	4.76768	0.489722
AT3G21790.1	4.76476	0.119914
AT2G13290.1	4.76089	0.119914
AT2G19980.1	4.75896	0.489722
AT1G09665.1	4.75896	0.489722
AT5G50060.1	4.75029	0.489722
AT2G04830.1	4.74742	0.489722
AT5G01230.2	4.73882	0.119914
AT5G37380.3	4.73122	0.119914
AT1G28490.2	4.72319	0.242332
AT4G24420.1	4.72178	0.489722
AT1G17744.1	4.72037	0.242332
AT1G44542.1	4.72037	0.242332
AT1G33510.1	4.71474	0.242332
AT3G54840.2	4.70913	0.242332
AT3G46750.1	4.70867	0.119914
AT4G26490.1	4.70773	0.242332
AT3G51478.1	4.69937	0.489722
AT4G09930.1	4.69798	0.242332
AT2G26750.1	4.68967	0.242332
AT1G24145.1	4.68829	0.489722
AT5G22555.1	4.68829	0.489722
AT5G03377.1	4.68829	0.489722
AT1G23360.1	4.68554	0.242332
AT2G30170.1	4.68554	0.242332
AT1G30250.1	4.68279	0.489722
AT5G58640.2	4.68141	0.242332
AT3G15650.1	4.68004	0.242332
AT1G55770.1	4.67457	0.489722
AT1G48070.1	4.66639	0.489722
AT2G45245.4	4.66503	0.242332
AT3G09870.1	4.65826	0.489722
AT5G35630.3	4.65646	0.119914
AT1G68765.1	4.65287	0.489722
AT1G26762.1	4.65018	0.489722
AT5G39473.1	4.64839	0.119914
AT4G08590.2	4.6466	0.119914
AT2G31190.1	4.6466	0.119914
AT1G21860.1	4.64482	0.119914
AT1G80390.1	4.64214	0.489722
AT3G12990.3	4.64081	0.242332
AT1G65485.1	4.63948	0.489722
AT1G25988.1	4.63415	0.489722
AT1G18350.1	4.6315	0.242332
AT2G46494.1	4.63017	0.242332
AT5G66930.1	4.62752	0.242332
AT2G24560.1	4.6262	0.242332
AT3G08780.2	4.62488	0.242332
AT3G14840.1	4.6183	0.489722
AT1G10660.2	4.61742	0.119914
AT4G35785.1	4.61044	0.242332
AT3G15340.2	4.60327	0.0593378
AT2G21187.2	4.59743	0.489722
AT3G59310.1	4.59743	0.119914
AT5G50740.4	4.59226	0.489722
AT5G44740.2	4.59161	0.0593378
AT4G22235.2	4.5871	0.489722
AT4G28340.1	4.5871	0.242332
AT3G19270.1	4.58539	0.119914
AT5G22040.3	4.58325	0.242332
AT1G47278.2	4.57941	0.489722
AT2G15840.1	4.57877	0.0593378
AT2G18420.1	4.57685	0.489722
AT3G18330.1	4.57558	0.242332
AT3G53710.2	4.5743	0.119914
AT3G53570.3	4.57345	0.119914
AT4G11020.1	4.56921	0.489722
AT4G29370.1	4.56794	0.242332
AT2G31345.1	4.56668	0.489722
AT5G40810.2	4.56499	0.119914
AT1G65870.1	4.56414	0.489722
AT5G02470.1	4.55657	0.242332
AT1G08790.1	4.55657	0.489722
AT3G05730.1	4.55657	0.489722
AT1G60920.1	4.54904	0.489722
AT3G12350.2	4.5403	0.242332
AT2G29540.3	4.53408	0.489722
AT1G16230.1	4.53408	0.489722
AT2G40670.1	4.53408	0.489722
AT1G44478.1	4.53408	0.489722
AT3G01015.1	4.52749	0.119914
AT4G13350.1	4.52728	0.0593378
AT5G12920.1	4.5242	0.119914
AT4G37810.1	4.51929	0.489722
AT4G00165.2	4.50951	0.489722
AT3G27770.2	4.50221	0.242332
AT1G72640.2	4.49858	0.242332
AT5G23810.2	4.49737	0.242332
AT5G52860.1	4.49657	0.119914
AT5G66660.1	4.49375	0.242332
AT3G46470.1	4.49014	0.489722
AT5G35932.1	4.48934	0.119914
AT3G22886.1	4.48534	0.489722
AT3G61390.1	4.48295	0.242332
AT2G41312.1	4.48056	0.489722
AT1G23110.1	4.47698	0.242332
AT2G31585.2	4.47579	0.489722
AT3G54000.3	4.47341	0.119914
AT1G71310.1	4.47222	0.242332
AT1G67430.2	4.47103	0.489722
AT1G79130.1	4.46629	0.489722
AT4G35100.2	4.46393	0.242332
AT4G13442.1	4.46275	0.242332
AT1G01453.2	4.46039	0.242332
AT5G26690.1	4.45687	0.489722
AT1G36280.2	4.45608	0.119914
AT3G14320.1	4.45452	0.489722
AT1G67856.1	4.45217	0.489722
AT1G69230.1	4.44983	0.489722
AT3G54085.2	4.44516	0.489722
AT2G33720.1	4.44516	0.242332
AT5G57860.1	4.44051	0.489722
AT1G55500.1	4.44051	0.0593378
AT5G51650.1	4.44051	0.489722
AT1G67195.2	4.43356	0.489722
AT2G05520.5	4.42894	0.489722
AT1G61630.1	4.42664	0.242332
AT4G17240.2	4.42664	0.242332
AT1G29090.1	4.42549	0.242332
AT1G59640.1	4.42549	0.242332
AT3G57750.1	4.41404	0.242332
AT5G60510.1	4.40948	0.242332
AT1G55030.1	4.40948	0.242332
AT1G07890.8	4.40948	0.242332
AT3G28500.1	4.40835	0.489722
AT3G24890.1	4.40835	0.489722
AT3G17240.3	4.40608	0.119914
AT3G10845.1	4.40608	0.242332
AT2G07806.1	4.39929	0.489722
AT1G61475.1	4.39929	0.489722
AT3G61880.1	4.39778	0.119914
AT2G40670.2	4.39703	0.489722
AT2G29540.1	4.39478	0.489722
AT1G05870.4	4.39253	0.242332
AT2G27650.1	4.38916	0.0145295
AT1G67265.1	4.3858	0.489722
AT1G53233.1	4.38357	0.119914
AT3G28060.1	4.37911	0.489722
AT3G62800.2	4.378	0.242332
AT5G43440.2	4.378	0.242332
AT2G03610.1	4.37245	0.489722
AT3G57320.2	4.36581	0.489722
AT4G00560.3	4.36471	0.242332
AT3G22275.1	4.35921	0.489722
AT5G36120.1	4.35921	0.489722
AT2G07667.1	4.35921	0.489722
AT5G26630.1	4.35921	0.489722
AT2G05995.1	4.35483	0.489722
AT3G58370.1	4.35264	0.489722
AT2G25340.1	4.35264	0.489722
AT4G08956.1	4.35264	0.489722
AT4G38660.2	4.34827	0.242332
AT5G13890.3	4.3461	0.242332
AT1G17090.1	4.33742	0.489722
AT2G05520.3	4.33526	0.489722
AT2G28550.3	4.32879	0.119914
AT3G57960.1	4.32664	0.489722
AT2G19700.1	4.3245	0.489722
AT2G04570.1	4.32343	0.242332
AT4G32510.1	4.32236	0.119914
AT5G48510.1	4.32022	0.489722
AT3G48900.1	4.31595	0.119914
AT5G50750.1	4.31063	0.242332
AT1G33970.5	4.31063	0.242332
AT2G41070.2	4.30957	0.242332
AT1G52680.1	4.30745	0.489722
AT3G53740.4	4.30533	0.489722
AT5G64572.1	4.30322	0.242332
AT2G41445.1	4.30111	0.489722
AT3G56580.3	4.30005	0.242332
AT3G11230.2	4.2969	0.489722
AT4G21830.2	4.2927	0.489722
AT1G60987.1	4.2927	0.489722
AT4G32208.1	4.2927	0.489722
AT1G65620.1	4.28746	0.242332
AT5G06865.2	4.28746	0.242332
AT5G09570.1	4.27809	0.489722
AT5G20090.3	4.27602	0.489722
AT5G40500.1	4.27395	0.489722
AT2G21210.1	4.26775	0.489722
AT2G09970.1	4.26775	0.489722
AT2G30990.1	4.26569	0.119914
AT2G17690.1	4.26363	0.242332
AT2G34760.1	4.26158	0.242332
AT1G04950.2	4.2609	0.119914
AT2G44270.2	4.25339	0.242332
AT1G53100.1	4.25237	0.242332
AT3G02310.1	4.25237	0.242332
AT2G23670.1	4.24932	0.489722
AT5G51370.2	4.24932	0.242332
AT1G17590.2	4.2483	0.242332
AT1G67840.2	4.24729	0.119914
AT4G01023.1	4.24525	0.489722
AT3G25670.1	4.23918	0.242332
AT1G03687.2	4.23918	0.242332
AT5G12280.2	4.23615	0.242332
AT2G04050.1	4.23615	0.242332
AT3G17860.3	4.23414	0.242332
AT1G19830.1	4.23112	0.489722
AT2G39790.1	4.22111	0.489722
ATMG00810.1	4.22111	0.489722
AT2G07704.1	4.21911	0.489722
AT2G20555.1	4.21911	0.489722
AT4G19550.1	4.21911	0.489722
AT5G39533.1	4.21712	0.242332
AT5G37900.1	4.21513	0.489722
AT1G53910.2	4.21414	0.242332
AT2G46370.1	4.21381	0.119914
AT2G46670.1	4.21315	0.489722
AT4G14880.4	4.20919	0.242332
AT2G41240.1	4.20919	0.489722
AT5G16330.1	4.20919	0.489722
AT1G02550.1	4.20919	0.489722
AT1G27360.2	4.20326	0.242332
AT1G74875.1	4.20326	0.489722
AT1G60060.1	4.20326	0.242332
AT4G00130.1	4.20129	0.489722
AT2G15000.3	4.20129	0.489722
AT5G62890.1	4.19605	0.119914
AT1G11112.1	4.19344	0.489722
AT2G25625.2	4.19148	0.489722
AT5G27980.1	4.19148	0.489722
AT1G75050.1	4.18563	0.489722
AT4G10150.1	4.18368	0.489722
AT4G24415.1	4.18271	0.242332
AT5G35420.1	4.18174	0.489722
AT1G15120.2	4.1798	0.489722
AT1G11690.1	4.1798	0.489722
AT3G48370.1	4.17786	0.489722
AT5G55060.2	4.17657	0.119914
AT1G54510.2	4.17657	0.119914
AT4G26210.2	4.174	0.489722
AT1G07476.1	4.174	0.489722
AT5G42820.2	4.17303	0.242332
AT3G19330.1	4.1711	0.242332
AT2G32790.1	4.16821	0.489722
AT3G05760.2	4.16629	0.489722
AT2G33847.2	4.16437	0.242332
AT1G05900.1	4.16245	0.242332
AT5G46770.1	4.16245	0.489722
AT5G53120.2	4.16054	0.242332
AT5G57060.2	4.15863	0.489722
AT1G20450.2	4.15767	0.242332
AT5G51980.2	4.15672	0.242332
AT3G07580.2	4.15481	0.489722
AT4G28700.1	4.15386	0.242332
AT1G48020.1	4.15291	0.489722
AT1G14300.2	4.15195	0.242332
AT3G10450.1	4.151	0.242332
AT5G24760.3	4.1491	0.242332
AT3G25560.3	4.14847	0.119914
AT4G26950.2	4.14721	0.489722
AT2G32060.1	4.14721	0.489722
AT2G17860.1	4.14531	0.489722
AT3G33528.1	4.13964	0.489722
AT5G15460.1	4.13776	0.489722
AT4G05590.2	4.13776	0.489722
AT1G21370.2	4.13682	0.242332
AT5G46830.1	4.134	0.242332
AT4G27480.1	4.12837	0.242332
AT5G19130.2	4.11967	0.119914
AT2G46170.2	4.11533	0.489722
AT3G03272.1	4.10978	0.489722
AT3G60600.3	4.10701	0.242332
AT3G51190.1	4.10609	0.489722
AT1G13580.3	4.10517	0.242332
AT1G12140.2	4.10517	0.242332
AT3G43720.2	4.10425	0.489722
AT3G52340.1	4.10425	0.242332
AT2G44530.2	4.10425	0.242332
AT5G10320.3	4.10241	0.242332
AT5G08535.2	4.10057	0.489722
AT5G62760.1	4.09996	0.119914
AT3G48330.2	4.09691	0.489722
AT1G45163.1	4.09691	0.489722
AT2G17920.1	4.09691	0.242332
AT1G65040.3	4.09599	0.242332
AT4G00234.1	4.0896	0.489722
AT2G27840.2	4.0896	0.489722
AT2G39690.1	4.0896	0.242332
AT5G60770.1	4.0896	0.242332
AT5G19350.2	4.08869	0.242332
AT5G33386.1	4.08687	0.242332
AT5G58005.2	4.08415	0.489722
AT1G26600.1	4.08415	0.489722
AT2G35070.1	4.08234	0.489722
AT1G45248.5	4.08052	0.489722
AT5G22320.2	4.07962	0.242332
AT3G05510.2	4.07601	0.242332
AT1G68140.2	4.0751	0.242332
AT1G30740.1	4.0733	0.242332
AT4G15620.1	4.0715	0.489722
AT3G21040.1	4.0706	0.242332
AT3G61840.1	4.06791	0.489722
AT5G22660.1	4.06522	0.242332
AT3G22860.1	4.06432	0.119914
AT1G66360.1	4.06432	0.489722
AT5G48575.1	4.06432	0.489722
AT4G23020.2	4.06343	0.242332
AT5G41780.1	4.06254	0.242332
AT1G36675.1	4.06254	0.489722
AT1G63590.1	4.06254	0.489722
AT3G03950.2	4.06075	0.242332
AT1G07570.1	4.05986	0.242332
AT4G09970.2	4.05718	0.489722
AT1G54217.2	4.0554	0.489722
AT5G43175.1	4.05362	0.489722
AT3G11380.1	4.05185	0.242332
AT4G21650.1	4.05185	0.119914
AT2G04170.4	4.0483	0.242332
AT1G22590.1	4.04124	0.489722
AT2G20590.2	4.03948	0.242332
AT5G50570.2	4.0386	0.242332
AT4G34460.3	4.03772	0.242332
AT1G65680.1	4.03597	0.489722
AT1G54680.3	4.03597	0.489722
AT2G27500.2	4.02286	0.242332
AT1G26300.2	4.02199	0.489722
AT3G62720.2	4.02199	0.242332
AT4G24670.2	4.02026	0.242332
AT2G17560.1	4.01679	0.489722
AT1G60970.1	4.01679	0.489722
AT5G03668.1	4.01592	0.242332
AT2G17530.2	4.01506	0.242332
AT4G20350.1	4.01506	0.489722
AT1G49700.2	4.01506	0.489722
AT5G23090.1	4.01333	0.489722
AT3G26960.1	4.0116	0.489722
AT5G54760.3	4.0116	0.489722
AT2G20710.1	4.0116	0.242332
AT1G31400.1	4.00988	0.489722
AT5G44140.1	4.00988	0.489722
AT1G68080.4	4.00901	0.242332
AT1G43620.1	4.00701	0.119914
AT5G64080.2	4.00643	0.489722
AT4G34550.1	4.00471	0.489722
AT4G24790.2	4.00386	0.0593378
AT3G47810.1	4.003	0.489722
AT3G05560.3	4.003	0.489722
AT2G40780.2	4.003	0.489722
AT2G04515.1	4.00128	0.489722
AT4G07670.1	3.99957	0.489722
AT2G15750.1	3.99957	0.489722
AT2G30933.2	3.99786	0.489722
AT5G65050.2	3.99615	0.489722
AT2G24765.2	3.99615	0.489722
AT1G21480.2	3.99615	0.242332
AT3G02670.1	3.99274	0.489722
AT5G66160.2	3.99104	0.242332
AT1G35290.1	3.98934	0.489722
AT5G59340.1	3.98764	0.489722
AT1G66410.2	3.98764	0.489722
AT2G46500.3	3.98764	0.242332
AT1G79230.3	3.98764	0.242332
AT1G78920.2	3.98002	0.0593378
AT2G03740.1	3.97581	0.489722
AT3G18360.1	3.97413	0.489722
AT2G26940.1	3.96909	0.489722
AT1G60990.2	3.96574	0.242332
AT3G09160.1	3.9624	0.489722
AT1G16635.1	3.96074	0.489722
AT1G02850.2	3.96074	0.242332
AT3G61920.1	3.95907	0.489722
AT3G28955.1	3.95741	0.489722
AT3G16250.1	3.95575	0.489722
AT4G15755.1	3.95409	0.489722
AT2G40100.2	3.95243	0.489722
AT5G18440.1	3.9516	0.242332
AT4G20325.2	3.94582	0.489722
AT1G13710.1	3.9367	0.00023475
AT1G01640.2	3.93269	0.489722
AT5G43120.1	3.93187	0.242332
AT2G39820.1	3.93106	0.489722
AT3G17670.2	3.92943	0.489722
AT5G63750.1	3.92698	0.242332
AT5G44220.1	3.92454	0.489722
AT1G22290.2	3.92454	0.489722
AT5G59750.1	3.91887	0.242332
AT4G16520.2	3.91806	0.489722
AT3G09250.2	3.91806	0.489722
AT1G77080.5	3.91806	0.489722
AT5G10090.1	3.91725	0.242332
AT5G02910.2	3.91402	0.242332
AT5G45880.1	3.91322	0.489722
AT3G10490.1	3.91161	0.242332
AT1G71696.2	3.9108	0.242332
AT1G74480.1	3.91	0.489722
AT2G24020.2	3.90839	0.489722
AT2G37550.2	3.90839	0.242332
AT1G63970.2	3.89878	0.489722
AT3G61590.2	3.89878	0.242332
AT3G01270.1	3.89559	0.242332
AT1G32480.1	3.89241	0.489722
AT5G61890.1	3.88449	0.489722
AT5G06250.2	3.88133	0.489722
AT4G36090.1	3.88133	0.242332
AT2G34170.2	3.88054	0.242332
AT1G06470.1	3.87818	0.242332
AT5G46780.2	3.87818	0.489722
AT1G70580.4	3.8774	0.242332
AT4G25650.2	3.87034	0.242332
AT1G48360.2	3.86721	0.119914
AT5G05740.1	3.85943	0.242332
AT1G72360.3	3.85787	0.489722
AT4G18770.1	3.85091	0.242332
AT2G39190.1	3.845	0.119914
AT2G27350.6	3.84475	0.242332
AT4G19580.1	3.84398	0.489722
AT4G07510.1	3.84398	0.489722
AT5G40370.2	3.84091	0.489722
AT5G58140.4	3.83887	0.119914
AT4G39010.1	3.83716	0.000448014
AT1G66020.1	3.83716	0.000448014
AT5G39060.1	3.82946	0.242332
AT2G41540.3	3.8287	0.242332
AT2G33815.1	3.82566	0.489722
AT3G62120.2	3.82263	0.242332
AT4G05040.3	3.81734	0.242332
AT4G39160.1	3.81508	0.242332
AT3G13225.2	3.80458	0.119914
AT3G61028.1	3.78675	0.489722
AT4G35150.1	3.78527	0.489722
AT1G75040.1	3.78232	0.489722
AT2G30120.2	3.78085	0.489722
AT5G06280.1	3.78085	0.489722
AT3G51580.2	3.78012	0.242332
AT2G10990.1	3.77938	0.489722
AT1G74910.3	3.77718	0.242332
AT1G67700.2	3.77498	0.489722
AT5G18290.2	3.77352	0.489722
AT2G37880.1	3.77352	0.489722
AT3G56930.2	3.77205	0.242332
AT4G36980.4	3.76476	0.242332
AT3G24650.1	3.75944	0.119914
AT1G70490.3	3.75751	0.489722
AT1G70390.1	3.75462	0.489722
AT4G13530.2	3.75462	0.489722
AT4G11470.1	3.75245	0.242332
AT2G38160.1	3.74885	0.489722
AT1G68240.2	3.74742	0.489722
AT3G55540.1	3.74598	0.489722
AT3G16630.2	3.74407	0.119914
AT3G59040.1	3.74383	0.242332
AT3G53530.1	3.74168	0.489722
AT1G50960.1	3.73739	0.489722
AT1G30100.1	3.73454	0.242332
AT5G22810.1	3.73312	0.489722
AT3G22700.1	3.72886	0.489722
AT2G30730.1	3.72886	0.489722
AT5G34800.1	3.72673	0.242332
AT2G42835.1	3.72461	0.489722
AT2G24430.1	3.71755	0.489722
AT1G53850.2	3.71474	0.489722
AT4G03620.1	3.71193	0.489722
AT5G45600.2	3.71053	0.489722
AT4G14710.5	3.71053	0.489722
AT5G41820.1	3.70773	0.242332
AT1G08970.1	3.70494	0.489722
AT3G03800.1	3.70355	0.489722
AT1G77790.1	3.69521	0.489722
AT5G61180.1	3.69521	0.489722
AT3G19070.1	3.69521	0.489722
AT1G54610.2	3.69382	0.242332
AT1G54300.1	3.69382	0.489722
AT5G11870.1	3.69382	0.489722
AT3G45446.1	3.69244	0.242332
AT2G33480.2	3.68967	0.489722
AT2G32120.1	3.68829	0.242332
AT5G44590.1	3.68279	0.489722
AT3G16555.1	3.68279	0.489722
AT1G12250.1	3.68141	0.489722
AT1G64230.5	3.68004	0.489722
AT3G48790.1	3.67867	0.489722
AT2G36920.1	3.67867	0.489722
AT1G03170.1	3.67867	0.489722
AT1G03070.2	3.6773	0.489722
AT4G25670.2	3.6773	0.489722
AT4G34332.1	3.67184	0.489722
AT3G59970.1	3.67184	0.242332
AT4G23240.1	3.67047	0.489722
AT2G27490.1	3.66775	0.489722
AT3G08810.1	3.66503	0.489722
AT4G19645.1	3.66503	0.489722
AT5G03000.1	3.66232	0.489722
AT5G48720.1	3.66097	0.489722
AT4G10010.1	3.66097	0.242332
AT5G65860.2	3.66097	0.489722
AT3G47350.1	3.65691	0.489722
AT4G35020.1	3.65691	0.489722
AT3G60820.2	3.65422	0.489722
AT5G52210.2	3.65422	0.489722
AT2G24190.2	3.65422	0.489722
AT3G47490.3	3.65287	0.489722
AT2G15555.1	3.65153	0.489722
AT1G49940.3	3.64884	0.489722
AT1G03420.1	3.6475	0.489722
AT5G27830.4	3.6475	0.489722
AT1G43895.1	3.64616	0.489722
AT5G53230.1	3.64616	0.489722
AT3G27040.1	3.64616	0.489722
AT1G70100.2	3.64281	0.242332
AT4G17486.2	3.64214	0.489722
AT3G47130.1	3.63814	0.489722
AT4G32295.2	3.63681	0.489722
AT2G35550.2	3.63681	0.489722
AT1G01020.2	3.63548	0.489722
AT5G47150.1	3.6315	0.489722
AT1G71120.1	3.63017	0.489722
AT1G31000.1	3.6262	0.489722
AT5G43290.1	3.6262	0.489722
AT5G43500.1	3.62422	0.242332
AT4G23100.3	3.6229	0.242332
AT2G21870.2	3.61961	0.489722
AT2G34540.2	3.61567	0.489722
AT3G61550.1	3.61477	0.00161415
AT3G48280.1	3.61477	0.00161415
AT2G22180.1	3.61305	0.489722
AT4G28640.2	3.61174	0.489722
AT4G18990.1	3.60913	0.489722
AT4G16810.1	3.60913	0.489722
AT3G51400.1	3.60782	0.489722
AT4G17860.1	3.60782	0.489722
AT3G62000.1	3.60782	0.489722
AT2G42210.2	3.60652	0.489722
AT2G04220.1	3.60652	0.489722
AT5G54450.1	3.60652	0.489722
AT2G41940.1	3.60522	0.489722
AT1G79870.2	3.60392	0.489722
AT5G53030.1	3.60392	0.489722
AT5G53760.2	3.60002	0.242332
AT1G53760.2	3.59613	0.489722
AT1G61150.5	3.59355	0.489722
AT5G03435.1	3.59097	0.242332
AT4G06718.1	3.59097	0.489722
AT3G05110.1	3.59097	0.489722
AT3G49590.2	3.58968	0.242332
AT1G43781.1	3.5871	0.489722
AT1G11310.2	3.58005	0.242332
AT2G33200.1	3.57558	0.489722
AT1G28100.3	3.57303	0.489722
AT3G20190.1	3.56921	0.242332
AT1G77890.1	3.56731	0.242332
AT1G04640.2	3.56668	0.489722
AT4G15970.1	3.56541	0.489722
AT1G34220.1	3.55657	0.242332
AT1G61150.2	3.55657	0.489722
AT3G56830.3	3.55657	0.489722
AT5G50270.1	3.55657	0.489722
AT1G69530.5	3.55531	0.489722
AT4G17587.1	3.55531	0.489722
AT3G49980.1	3.5528	0.489722
AT1G22700.2	3.5528	0.489722
AT5G62100.1	3.54904	0.489722
AT1G22700.3	3.54778	0.489722
AT1G69210.2	3.54778	0.489722
AT2G22060.1	3.54653	0.489722
AT5G02150.2	3.54403	0.489722
AT3G15390.2	3.54154	0.489722
AT2G06005.2	3.5403	0.489722
AT3G02970.1	3.5403	0.489722
AT1G65040.1	3.53532	0.489722
AT2G23060.2	3.53161	0.489722
AT5G50770.1	3.52914	0.489722
AT2G31560.1	3.5279	0.489722
AT4G35120.1	3.52667	0.489722
AT2G27340.4	3.52667	0.489722
AT3G26085.1	3.52543	0.489722
AT1G67130.1	3.51929	0.489722
AT1G72370.2	3.51806	0.489722
AT5G66360.1	3.51684	0.489722
AT5G64460.5	3.51561	0.489722
AT1G13680.1	3.51439	0.489722
AT5G16840.2	3.51439	0.489722
AT3G59790.1	3.51195	0.489722
AT1G28000.1	3.51073	0.489722
AT4G27900.2	3.50951	0.489722
AT5G19930.2	3.50829	0.489722
AT4G11100.1	3.50464	0.489722
AT4G25080.4	3.50343	0.489722
AT5G14920.2	3.50221	0.489722
AT4G22660.1	3.501	0.489722
AT2G13650.2	3.49979	0.489722
AT2G23760.2	3.49858	0.242332
AT1G49630.1	3.49737	0.119914
AT4G36600.1	3.49737	0.489722
AT4G21590.1	3.49737	0.489722
AT4G18975.2	3.49496	0.489722
AT4G04480.1	3.49375	0.489722
AT2G26130.1	3.49375	0.489722
AT2G34330.1	3.48924	0.00304424
AT2G34010.1	3.48924	0.00304424
AT5G56240.1	3.48924	0.00304424
AT1G19010.2	3.48774	0.489722
AT4G10220.1	3.48654	0.489722
AT5G09690.4	3.47936	0.489722
AT4G30480.1	3.47817	0.489722
AT2G03390.2	3.47817	0.489722
AT3G04770.1	3.47698	0.489722
AT5G38386.1	3.47579	0.489722
AT3G05520.2	3.4746	0.489722
AT1G78400.1	3.47222	0.489722
AT1G07780.2	3.46629	0.489722
AT3G49590.3	3.46629	0.242332
AT1G44835.2	3.46511	0.489722
AT5G23540.2	3.46275	0.489722
AT1G78470.1	3.46157	0.489722
AT2G47230.2	3.4551	0.242332
AT5G66510.2	3.45452	0.489722
AT2G07150.1	3.45452	0.489722
AT2G45990.2	3.45217	0.489722
AT2G11120.1	3.451	0.489722
AT2G06050.3	3.451	0.489722
AT3G54530.2	3.44284	0.489722
AT3G10150.1	3.43819	0.489722
AT5G59630.1	3.43529	0.242332
AT5G60022.1	3.43471	0.489722
AT5G40680.1	3.43356	0.489722
AT3G58270.1	3.4324	0.489722
AT1G14700.1	3.4324	0.489722
AT3G63530.1	3.43125	0.489722
AT4G00310.2	3.42894	0.489722
AT1G20795.1	3.42319	0.489722
AT1G07880.2	3.4209	0.489722
AT5G12280.1	3.41975	0.489722
AT5G61850.1	3.41632	0.489722
AT2G01350.3	3.41518	0.489722
AT4G03060.1	3.41176	0.489722
AT5G26770.3	3.40948	0.489722
AT1G34380.2	3.40608	0.489722
AT3G03890.2	3.40494	0.489722
AT1G29220.2	3.40494	0.489722
AT3G18070.2	3.40268	0.489722
AT2G23140.1	3.40211	0.242332
AT1G68080.2	3.40155	0.489722
AT2G13100.3	3.40155	0.489722
AT3G52210.2	3.40042	0.489722
AT4G38870.1	3.39591	0.489722
AT5G11860.4	3.39591	0.489722
AT5G42710.2	3.39534	0.242332
AT3G59410.1	3.3944	0.119914
AT2G39300.1	3.39141	0.242332
AT5G43990.1	3.38972	0.242332
AT5G03330.2	3.38804	0.489722
AT1G05562.1	3.38804	0.489722
AT3G55780.1	3.3858	0.489722
AT5G57700.3	3.38469	0.489722
AT5G24320.2	3.38469	0.242332
AT2G02730.2	3.38357	0.489722
AT4G00355.2	3.38245	0.489722
AT4G23160.1	3.37837	0.119914
AT5G49420.1	3.37466	0.489722
AT1G45201.2	3.36692	0.489722
AT1G80040.3	3.36471	0.489722
AT1G53165.3	3.36416	0.242332
AT1G61520.2	3.36251	0.489722
AT4G10550.2	3.35976	0.242332
AT1G30282.1	3.35921	0.489722
AT1G11040.1	3.35592	0.489722
AT2G23250.1	3.35592	0.489722
AT1G54840.1	3.35264	0.489722
AT1G62240.1	3.35174	0.00571196
AT5G35390.1	3.35174	0.00571196
AT2G09795.3	3.35174	0.00571196
AT3G52920.2	3.35174	0.00571196
AT1G78660.1	3.35045	0.489722
AT5G34841.1	3.34936	0.489722
AT2G01500.1	3.34718	0.489722
AT1G63260.3	3.34501	0.489722
AT5G20310.1	3.34283	0.489722
AT3G14710.1	3.34283	0.489722
AT2G42590.3	3.33958	0.489722
AT4G09760.2	3.3385	0.489722
AT1G67530.2	3.3358	0.242332
AT3G66654.2	3.3331	0.489722
AT5G38220.2	3.33094	0.489722
AT3G19010.2	3.33094	0.489722
AT2G21170.2	3.32987	0.489722
AT4G26070.3	3.32879	0.489722
AT5G16800.3	3.32772	0.489722
AT1G60470.1	3.32772	0.489722
AT4G13460.2	3.32557	0.242332
AT2G45200.2	3.32557	0.489722
AT4G20430.2	3.32396	0.242332
AT5G63990.2	3.31701	0.489722
AT1G48360.3	3.31648	0.242332
AT3G19330.3	3.31488	0.489722
AT4G36540.2	3.31382	0.489722
AT3G28570.1	3.31382	0.489722
AT1G59830.2	3.31276	0.489722
AT4G19680.1	3.31169	0.489722
AT1G78760.1	3.31063	0.489722
AT4G01450.1	3.30851	0.489722
AT5G11010.3	3.30745	0.489722
AT1G62360.1	3.30639	0.489722
AT2G14760.3	3.30533	0.489722
AT4G28850.1	3.30283	1.0561e-06
AT5G60600.3	3.30164	0.242332
AT1G79110.1	3.30005	0.489722
AT5G46130.1	3.30005	0.489722
AT2G21385.4	3.299	0.489722
AT4G35080.2	3.299	0.489722
AT4G29150.1	3.29479	0.489722
AT1G07780.5	3.2927	0.489722
AT4G25300.2	3.2927	0.489722
AT4G19960.2	3.2906	0.242332
AT2G23210.1	3.27705	0.489722
AT1G04550.1	3.27705	0.489722
AT2G46280.3	3.27705	0.489722
AT1G61130.1	3.27602	0.489722
AT1G03630.1	3.27395	0.489722
AT5G01270.2	3.27291	0.242332
AT5G52415.1	3.27291	0.489722
AT1G61210.1	3.27188	0.119914
AT5G09230.1	3.27084	0.489722
AT5G63050.2	3.26775	0.489722
AT5G38275.1	3.26672	0.489722
AT5G60870.2	3.26672	0.489722
AT2G16890.1	3.26466	0.489722
AT5G67170.2	3.26055	0.489722
AT4G26580.1	3.2585	0.489722
AT3G26115.1	3.2585	0.489722
AT5G02930.1	3.25748	0.489722
AT4G22890.4	3.25748	0.489722
AT3G18180.1	3.25441	0.489722
AT5G20140.2	3.25135	0.489722
AT5G10660.1	3.25034	0.489722
AT4G21210.1	3.24323	0.489722
AT3G22190.1	3.24221	0.489722
AT3G28610.1	3.24221	0.489722
AT2G34630.1	3.2412	0.489722
AT1G10010.1	3.23918	0.489722
AT1G26558.2	3.23514	0.489722
AT4G01540.2	3.23514	0.489722
AT3G02150.2	3.23514	0.489722
AT4G31790.2	3.23514	0.489722
AT2G32250.3	3.22961	0.242332
AT4G28706.1	3.22911	0.489722
AT2G42990.1	3.22611	0.489722
AT2G18410.2	3.2251	0.489722
AT3G25290.1	3.22111	0.489722
AT1G78265.1	3.21911	0.489722
AT4G07525.1	3.21712	0.489722
AT2G38610.1	3.21513	0.489722
AT3G26510.1	3.21216	0.489722
AT1G61100.2	3.20968	0.242332
AT5G65676.1	3.20919	0.489722
AT1G23070.1	3.20622	0.489722
AT3G56920.1	3.20326	0.489722
AT5G22550.1	3.20129	0.489722
AT1G03310.1	3.20129	0.242332
AT1G76620.1	3.19973	0.0106538
AT1G49010.1	3.19973	0.0106538
AT1G71860.2	3.19932	0.489722
AT5G16390.2	3.19834	0.489722
AT1G75340.2	3.19344	0.489722
AT5G45120.1	3.19148	0.489722
AT1G79880.2	3.19051	0.489722
AT1G21780.1	3.18953	0.489722
AT4G22280.1	3.18855	0.489722
AT5G17780.2	3.18758	0.489722
AT3G52780.1	3.18563	0.489722
AT1G43020.3	3.18271	0.489722
AT1G68840.2	3.18271	0.489722
AT3G26932.2	3.18174	0.489722
AT1G14685.2	3.18174	0.489722
AT1G77340.1	3.18174	0.489722
AT3G48650.1	3.18077	0.489722
AT1G68080.1	3.17883	0.489722
AT5G58600.2	3.17496	0.489722
AT1G79580.2	3.17496	0.489722
AT4G33600.1	3.174	0.489722
AT4G03220.1	3.1711	0.489722
AT2G43750.2	3.1711	0.489722
AT4G10020.1	3.16918	0.489722
AT5G25320.1	3.16533	0.489722
AT5G60230.2	3.16341	0.489722
AT3G52020.1	3.16245	0.489722
AT1G08440.1	3.16245	0.489722
AT2G22090.2	3.1615	0.489722
AT4G12690.2	3.15863	0.489722
AT3G15530.2	3.15863	0.489722
AT5G09230.4	3.15767	0.489722
AT3G45560.1	3.15672	0.489722
AT1G65340.1	3.15672	0.489722
AT4G39560.1	3.15576	0.489722
AT5G59210.2	3.15481	0.489722
AT1G20880.2	3.15386	0.489722
AT3G47090.1	3.15386	0.242332
AT2G42120.2	3.15386	0.489722
AT5G66670.1	3.15291	0.489722
AT1G28210.2	3.15195	0.489722
AT2G42120.1	3.151	0.489722
AT1G44575.2	3.1491	0.489722
AT3G24600.1	3.14816	0.489722
AT5G24310.2	3.14816	0.489722
AT3G05660.1	3.14768	0.242332
AT5G20220.1	3.14721	0.489722
AT1G17470.2	3.14721	0.489722
AT2G40910.1	3.14626	0.489722
AT5G19700.1	3.14248	0.489722
AT2G37700.2	3.14248	0.489722
AT1G72660.1	3.13964	0.489722
AT4G15010.3	3.13964	0.489722
AT2G05830.2	3.13964	0.489722
AT1G30560.1	3.13682	0.489722
AT2G45550.1	3.134	0.489722
AT3G21465.2	3.13306	0.489722
AT1G80770.2	3.13118	0.489722
AT5G14200.1	3.13118	0.489722
AT4G23010.2	3.1237	0.489722
AT5G37530.1	3.1237	0.489722
AT1G71920.1	3.12277	0.489722
AT3G04600.3	3.12184	0.489722
AT4G05320.3	3.12091	0.489722
AT2G26860.1	3.12091	0.489722
AT1G75380.1	3.12091	0.489722
AT3G45690.1	3.11998	0.489722
AT5G10320.1	3.11812	0.489722
AT1G30210.2	3.11812	0.489722
AT1G10800.1	3.11727	0.000340044
AT2G28930.2	3.11441	0.489722
AT4G20300.1	3.10794	0.489722
AT3G53460.3	3.10333	0.489722
AT4G31950.1	3.10241	0.489722
AT3G13960.1	3.09691	0.489722
AT1G61660.3	3.09508	0.489722
AT5G28237.1	3.09508	0.489722
AT4G06543.1	3.09234	0.489722
AT4G28780.1	3.09143	0.489722
AT5G43090.1	3.0896	0.489722
AT4G17210.1	3.0896	0.489722
AT5G12330.2	3.08778	0.489722
AT2G33500.2	3.08778	0.489722
AT3G05720.1	3.08687	0.489722
AT5G48370.2	3.08506	0.489722
AT1G19640.1	3.08506	0.489722
AT4G16830.3	3.08324	0.489722
AT4G26370.2	3.07872	0.489722
AT3G53460.4	3.07601	0.489722
AT5G06510.2	3.0751	0.489722
AT2G21370.2	3.0751	0.489722
AT5G56370.1	3.0742	0.489722
AT5G15140.1	3.0733	0.489722
AT4G26680.2	3.0733	0.489722
AT2G41150.1	3.0724	0.489722
AT5G55180.2	3.0724	0.489722
AT3G11560.3	3.06926	0.242332
AT5G50140.1	3.06791	0.489722
AT5G12040.2	3.06791	0.489722
AT4G23800.2	3.06791	0.489722
AT1G64760.1	3.06612	0.489722
AT3G29641.1	3.06477	0.242332
AT3G16380.1	3.06254	0.489722
AT5G40830.2	3.05986	0.489722
AT1G13770.2	3.05807	0.489722
AT3G05165.1	3.05807	0.489722
AT4G32180.3	3.05807	0.242332
AT3G27930.2	3.05718	0.489722
AT5G43370.1	3.05629	0.489722
AT5G64190.1	3.05629	0.489722
AT4G20050.2	3.0554	0.489722
AT3G06330.2	3.05362	0.489722
AT2G20570.1	3.05274	0.489722
AT1G26260.1	3.05185	0.489722
AT3G28980.1	3.05008	0.489722
AT2G33620.1	3.04919	0.489722
AT4G35790.3	3.04653	0.242332
AT1G18330.2	3.043	0.489722
AT1G25470.2	3.04036	0.489722
AT4G11350.1	3.03948	0.489722
AT1G67800.4	3.03772	0.489722
AT3G14230.1	3.03597	0.489722
AT2G16960.1	3.03597	0.489722
AT5G36170.3	3.03158	0.489722
AT4G13885.1	3.02981	0.0197328
AT2G13580.1	3.02981	0.0197328
AT4G02960.1	3.02981	0.0197328
AT1G01370.2	3.02981	0.0197328
AT3G17050.1	3.02981	0.0197328
AT2G04490.1	3.02981	0.0197328
AT2G37570.2	3.0246	0.489722
AT5G16350.1	3.02373	0.489722
AT3G12250.5	3.01939	0.489722
AT4G01180.1	3.01765	0.489722
AT3G09110.1	3.01679	0.489722
AT2G02170.2	3.01506	0.489722
AT1G28130.2	3.01419	0.489722
AT1G62850.2	3.01333	0.489722
AT3G12140.1	3.01246	0.489722
AT2G45580.1	3.0116	0.489722
AT2G26430.3	3.01074	0.489722
AT4G18380.1	3.01074	0.489722
AT3G59090.3	3.00901	0.489722
AT2G43180.3	3.00214	0.489722
AT5G33395.1	2.99872	0.489722
AT3G10480.2	2.99872	0.489722
AT4G11970.3	2.9953	0.489722
AT5G28470.1	2.99445	0.489722
AT5G39400.1	2.99019	0.489722
AT3G61530.2	2.98764	0.489722
AT3G17800.2	2.98764	0.489722
AT4G20800.1	2.9851	0.489722
AT5G65090.2	2.98002	0.489722
AT3G43930.2	2.97918	0.489722
AT1G01560.1	2.97918	0.489722
AT2G21230.2	2.97749	0.489722
AT2G45570.1	2.97329	0.489722
AT1G60460.1	2.97161	0.489722
AT4G15010.2	2.97161	0.489722
AT2G22760.1	2.96841	3.94746e-05
AT2G37900.1	2.96407	0.489722
AT1G57750.1	2.96324	0.489722
AT1G16570.2	2.96324	0.489722
AT3G09770.2	2.96074	0.489722
AT2G04820.1	2.95907	0.489722
AT2G31870.1	2.95907	0.489722
AT1G22310.1	2.95824	0.489722
AT4G16360.2	2.95824	0.489722
AT3G25815.1	2.95782	0.242332
AT4G27050.3	2.95741	0.489722
AT5G05580.2	2.95741	0.489722
AT2G31370.3	2.95409	0.489722
AT4G21490.1	2.9516	0.489722
AT5G15950.1	2.94582	0.489722
AT3G52060.2	2.94253	0.489722
AT1G73600.2	2.93842	0.489722
AT5G45950.1	2.9367	0.00113176
AT3G01480.2	2.93596	0.489722
AT5G10760.1	2.93269	0.489722
AT1G11720.2	2.93228	0.242332
AT4G21540.2	2.93187	0.489722
AT2G35390.3	2.92292	0.489722
AT1G34370.3	2.92211	0.489722
AT5G47720.5	2.91968	0.489722
AT5G65890.1	2.91887	0.489722
AT1G05600.2	2.91806	0.489722
AT4G07893.1	2.91725	0.489722
AT1G23620.1	2.91483	0.489722
AT1G22930.2	2.91443	0.242332
AT3G29360.2	2.91322	0.489722
AT3G30765.1	2.91322	0.489722
AT1G10940.2	2.91241	0.489722
AT5G56850.1	2.90919	0.489722
AT3G29160.3	2.90598	0.489722
AT5G01210.1	2.90358	0.489722
AT4G00480.1	2.90358	0.489722
AT2G45950.2	2.89878	0.489722
AT1G48800.1	2.89559	0.489722
AT5G09210.1	2.89559	0.489722
AT1G34370.2	2.89241	0.489722
AT1G70580.3	2.89162	0.489722
AT1G20620.5	2.89162	0.489722
AT2G23230.1	2.88845	0.489722
AT5G25560.3	2.88449	0.489722
AT3G02065.2	2.88212	0.489722
AT5G07215.1	2.88186	0.119914
AT5G13750.3	2.8774	0.489722
AT5G66210.3	2.87269	0.489722
AT2G36670.1	2.8719	0.489722
AT4G19670.1	2.86253	0.489722
AT3G29781.1	2.85477	0.489722
AT5G37460.1	2.85091	0.489722
AT2G34660.1	2.84834	0.119914
AT5G15380.1	2.84629	0.489722
AT1G68600.1	2.84629	0.489722
AT2G38185.2	2.84552	0.489722
AT5G26740.3	2.84321	0.489722
AT3G22200.2	2.84244	0.489722
AT5G58960.1	2.84244	0.489722
AT2G46830.2	2.84091	0.489722
AT4G03410.2	2.84014	0.489722
AT1G48698.1	2.83716	0.0362456
AT4G12720.4	2.83716	0.0362456
AT3G17609.3	2.83716	0.0362456
AT4G13730.3	2.83716	0.0362456
AT2G15530.3	2.83716	0.0362456
AT5G27845.1	2.83716	0.0362456
AT4G30710.1	2.83716	0.0362456
AT1G49630.2	2.83716	0.0362456
AT5G35760.1	2.83716	0.0362456
AT5G03010.1	2.83716	0.0362456
AT4G39650.1	2.83479	0.489722
AT2G19860.2	2.83403	0.489722
AT1G54180.1	2.83326	0.489722
AT5G52340.1	2.83022	0.489722
AT3G05220.2	2.83022	0.489722
AT1G74420.1	2.83022	0.489722
AT1G34580.1	2.81357	0.489722
AT5G57180.2	2.81282	0.489722
AT1G30620.3	2.81057	0.489722
AT3G42716.1	2.80832	0.489722
AT2G31170.1	2.80832	0.489722
AT3G05675.2	2.80682	0.489722
AT3G59080.2	2.80159	0.489722
AT2G21540.3	2.79638	0.489722
AT1G05180.3	2.79563	0.489722
AT4G26940.2	2.79341	0.489722
AT1G33110.2	2.79266	0.489722
AT5G10650.2	2.78527	0.489722
AT1G09530.1	2.78453	0.489722
AT3G25820.1	2.78306	0.489722
AT3G27860.1	2.78306	0.489722
AT3G55870.1	2.78012	0.489722
AT1G48598.1	2.78012	0.489722
AT3G15350.1	2.77938	0.489722
AT1G19480.2	2.77498	0.489722
AT1G49250.1	2.77205	0.489722
AT3G52170.2	2.77205	0.489722
AT5G13320.1	2.77059	0.489722
AT1G16270.1	2.77023	0.242332
AT2G42510.2	2.76331	0.489722
AT3G61710.3	2.75968	0.489722
AT5G28910.2	2.75896	0.489722
AT4G36400.1	2.75896	0.489722
AT5G57180.1	2.75679	0.489722
AT1G09530.2	2.75534	0.489722
AT2G32930.2	2.75462	0.489722
AT1G19210.1	2.75227	9.346e-12
AT3G55760.1	2.74885	0.489722
AT5G45840.1	2.74814	0.489722
AT2G17530.1	2.74814	0.489722
AT4G13190.1	2.74602	1.50676e-08
AT2G21230.3	2.74311	0.489722
AT3G18930.2	2.74311	0.489722
AT2G05810.2	2.7424	0.489722
AT1G68920.2	2.73454	0.489722
AT5G04320.1	2.73099	0.489722
AT1G54220.2	2.72815	0.489722
AT5G06520.1	2.72461	0.489722
AT3G58810.1	2.7239	0.489722
AT1G70280.1	2.72249	0.489722
AT4G28620.1	2.72249	0.489722
AT1G56610.2	2.71544	0.489722
AT1G07330.1	2.71193	0.489722
AT1G09270.2	2.70913	0.489722
AT2G45230.1	2.70878	0.242332
AT2G41450.1	2.70773	0.489722
AT4G02490.1	2.70564	0.489722
AT2G05845.1	2.70355	0.489722
AT1G80270.1	2.70285	0.489722
AT5G65240.2	2.69867	0.489722
AT5G26920.1	2.69798	0.489722
AT1G73170.2	2.69659	0.489722
AT4G23130.2	2.69521	0.489722
AT4G18375.2	2.69382	0.489722
AT3G48380.2	2.68416	0.489722
AT4G11460.1	2.68073	0.489722
AT3G11560.1	2.68004	0.489722
AT4G38900.3	2.67593	0.489722
AT1G53450.2	2.66911	0.489722
AT5G05490.2	2.66368	0.489722
AT2G30480.2	2.66232	0.489722
AT2G40116.1	2.65962	0.489722
AT4G27110.1	2.65018	0.489722
AT1G60500.1	2.6475	0.489722
AT4G18020.3	2.64148	0.489722
AT3G48235.1	2.63415	0.489722
AT2G47350.2	2.62951	0.489722
AT4G25800.1	2.62885	0.489722
AT3G55850.2	2.62686	0.489722
AT2G02870.1	2.62225	0.489722
AT2G18120.1	2.61477	0.0659082
AT1G23890.2	2.61477	0.0659082
AT2G31470.1	2.61477	0.0659082
AT3G08990.1	2.61477	0.0659082
AT2G13422.1	2.61477	0.0659082
AT3G07490.1	2.61477	0.0659082
AT1G17110.1	2.61477	0.0659082
AT2G28470.2	2.61477	0.0659082
AT1G69570.1	2.61477	0.0659082
AT1G17850.2	2.61477	0.0659082
AT5G58720.2	2.61477	0.0659082
AT3G06770.2	2.61477	0.0659082
AT2G42380.2	2.61477	0.0659082
AT5G08600.1	2.61477	0.0659082
AT3G16712.1	2.61477	0.0659082
AT2G19330.1	2.61477	0.0659082
AT1G36310.1	2.61477	0.0659082
AT5G01030.2	2.61477	0.0659082
AT4G25360.2	2.61477	0.0659082
AT1G28090.1	2.61477	0.0659082
AT1G68460.1	2.61477	0.0659082
AT5G40840.1	2.61477	0.0659082
AT5G37380.2	2.61477	0.0659082
AT5G42920.1	2.61477	0.0659082
AT5G49620.2	2.61477	0.0659082
AT1G13980.1	2.61477	0.0659082
AT3G61190.1	2.61477	0.0659082
AT2G37020.2	2.61477	0.0659082
AT5G64520.3	2.61477	0.0659082
AT2G21720.1	2.6124	0.489722
AT5G13360.1	2.60848	0.489722
AT3G12690.2	2.60717	0.489722
AT4G39170.2	2.60327	0.489722
AT5G57380.1	2.60197	0.489722
AT5G55230.2	2.60002	0.489722
AT4G12180.1	2.59937	0.489722
AT4G13810.1	2.59872	0.489722
AT1G48560.2	2.59613	0.489722
AT4G12550.1	2.59374	0
AT1G70570.2	2.58968	0.489722
AT4G10840.2	2.58453	0.489722
AT1G04400.2	2.5743	0.489722
AT2G46830.1	2.57176	0.489722
AT5G35160.1	2.56921	0.489722
AT4G24620.2	2.56858	0.489722
AT1G31360.2	2.56668	0.489722
AT2G27380.1	2.56035	0.489722
AT2G47940.2	2.55531	0.489722
AT4G08113.1	2.55468	0.489722
AT4G34370.2	2.5528	0.489722
AT1G78500.1	2.54904	0.489722
AT3G59040.2	2.54403	0.489722
AT5G56030.2	2.54154	0.489722
AT2G46440.1	2.52667	0.489722
AT1G79400.1	2.51929	0.489722
AT2G24370.1	2.51012	0.489722
AT3G46800.1	2.50786	7.56672e-07
AT3G06640.1	2.50586	0.489722
AT3G32195.1	2.5007	0.242332
AT5G53620.3	2.49858	0.489722
AT1G16260.1	2.49798	0.489722
AT2G24755.3	2.49737	0.489722
AT2G24960.1	2.49375	0.489722
AT3G47348.1	2.48924	0.0116248
AT2G40570.1	2.48924	0.0116248
AT1G75160.1	2.48924	0.0116248
AT4G14450.1	2.48924	0.0116248
AT1G80810.2	2.47757	0.489722
AT2G34880.1	2.47757	0.489722
AT1G63670.3	2.47757	0.489722
AT5G13940.1	2.47222	0.489722
AT5G13650.1	2.47163	0.489722
AT4G22990.2	2.46985	0.489722
AT5G40380.1	2.46393	0.489722
AT4G18490.2	2.45981	0.489722
AT3G54500.4	2.45922	0.489722
AT2G43490.5	2.45922	0.489722
AT5G45430.2	2.45804	0.489722
AT3G15950.2	2.45393	0.489722
AT4G11350.2	2.45217	0.489722
AT3G10870.1	2.44935	3.42136e-16
AT5G12080.3	2.44633	0.489722
AT1G15630.1	2.44485	0.00221962
AT1G78540.2	2.444	0.489722
AT4G26700.3	2.44284	0.489722
AT3G12550.2	2.42952	0.489722
AT1G03780.1	2.42894	0.489722
AT5G61740.1	2.40438	0.489722
AT4G24390.1	2.40042	0.489722
AT1G19485.1	2.38245	0.489722
AT4G35300.2	2.37967	0.489722
AT1G80740.1	2.37855	0.489722
AT5G08130.2	2.37633	0.489722
AT1G25350.2	2.37356	0.489722
AT3G04910.3	2.36031	0.489722
AT5G55520.1	2.35921	0.489722
AT5G02390.1	2.35537	0.489722
AT1G05320.2	2.35318	0.489722
AT3G17310.2	2.35209	0.489722
AT5G26790.1	2.35174	0.118359
AT5G47350.1	2.35174	0.118359
AT2G46680.2	2.35174	0.118359
AT1G07960.2	2.35174	0.118359
AT2G13975.1	2.35174	0.118359
AT3G06600.2	2.35174	0.118359
AT3G13062.2	2.35174	0.118359
AT1G47270.2	2.35174	0.118359
AT5G01070.2	2.35174	0.118359
AT3G16460.2	2.35174	0.118359
AT1G74453.1	2.35174	0.118359
AT5G22875.1	2.35174	0.118359
AT1G48470.1	2.35174	0.118359
AT5G59830.2	2.35174	0.118359
AT1G62935.1	2.35174	0.118359
AT3G07930.3	2.35174	0.118359
AT2G45740.3	2.35174	0.118359
AT3G12690.1	2.35174	0.118359
AT3G14080.1	2.35174	0.118359
AT3G04184.1	2.35174	0.118359
AT5G19210.1	2.35174	0.118359
AT5G60590.2	2.35174	0.118359
AT4G33630.2	2.35174	0.118359
AT4G17150.2	2.35174	0.118359
AT3G13800.1	2.35174	0.118359
AT5G03360.2	2.35174	0.0203844
AT1G10390.2	2.35174	0.118359
AT3G62510.1	2.35174	0.118359
AT3G47910.2	2.35174	0.118359
AT2G20490.2	2.35174	0.118359
AT1G18750.2	2.35174	0.118359
AT3G12120.2	2.35174	0.118359
AT5G45340.1	2.35174	0.118359
AT1G16810.2	2.35174	0.118359
AT4G00520.2	2.35174	0.118359
AT1G61640.1	2.35174	0.118359
AT5G48980.1	2.35174	0.118359
AT2G31480.1	2.35174	0.000153815
AT1G50310.1	2.35174	0.118359
AT1G73040.1	2.35174	0.118359
AT1G71240.2	2.35174	0.118359
AT5G60120.2	2.35174	0.0203844
AT5G26610.1	2.35174	0.118359
AT5G14800.2	2.35174	0.118359
AT5G41130.1	2.35174	0.118359
AT4G09012.1	2.35174	0.118359
AT3G02370.2	2.35174	0.118359
AT2G26695.1	2.35174	0.0203844
AT1G13050.2	2.35174	0.118359
AT3G54310.1	2.35174	0.118359
AT5G35914.1	2.35174	0.118359
AT5G51300.3	2.34283	0.489722
AT2G21450.1	2.34012	0.489722
AT3G26890.1	2.33364	0.489722
AT5G64330.2	2.32664	0.489722
AT5G10500.1	2.31808	0.489722
AT3G04910.2	2.31382	0.489722
AT3G54790.2	2.30164	0.489722
AT1G61970.2	2.29742	0.489722
AT4G23070.1	2.29284	0.0002627
AT1G55690.3	2.2906	0.489722
AT1G55620.1	2.28694	0.489722
AT4G14160.1	2.28329	0.489722
AT1G46624.1	2.27472	0.242332
AT2G35140.3	2.27343	0.489722
AT4G30140.1	2.26724	4.9246e-198
AT2G34670.2	2.26312	0.489722
AT2G34150.2	2.26209	0.489722
AT2G34150.1	2.24678	0.489722
AT1G65470.2	2.24475	0.489722
AT5G43740.2	2.22111	0.489722
AT1G74190.1	2.21812	0.489722
AT5G61560.1	2.21663	0.489722
AT4G16280.4	2.21563	0.489722
AT5G48090.2	2.20968	0.489722
AT2G21040.1	2.19973	0.0353632
AT5G14610.1	2.19973	0.0353632
AT4G18422.1	2.19973	0.0353632
AT2G02960.1	2.19973	0.0353632
AT5G21130.1	2.19973	0.0353632
AT4G37685.1	2.19973	0.0353632
AT4G01535.1	2.19973	0.0353632
AT5G47000.1	2.19973	0.0353632
AT5G57870.2	2.19932	0.489722
AT1G74930.1	2.18735	2.12718e-15
AT4G08340.1	2.18417	0.489722
AT4G27654.1	2.17665	1.50648e-12
AT2G32250.2	2.16485	0.489722
AT1G79930.2	2.16054	0.489722
AT4G04420.1	2.15529	0.489722
AT4G08112.1	2.15529	0.489722
AT5G15780.1	2.14529	0.0113005
AT4G11880.1	2.12934	2.32068e-08
AT1G52360.2	2.12137	0.489722
AT1G04090.1	2.11727	0.00373678
AT1G65850.1	2.1158	0.489722
AT5G47430.2	2.11117	0.489722
AT1G77760.1	2.10998	1.3385e-136
AT5G60410.4	2.09599	0.489722
AT1G79990.5	2.09462	0.489722
AT5G66210.4	2.0887	0.000432196
AT5G65320.1	2.0887	6.4107e-10
AT2G12380.1	2.08778	0.489722
AT2G27880.1	2.08597	0.489722
AT2G43410.1	2.08279	0.489722
AT1G64405.1	2.06543	6.4571e-06
AT1G07650.2	2.0612	0.489722
AT3G02840.1	2.04688	8.08326e-11
AT2G17550.2	2.03772	0.489722
AT1G63860.2	2.0364	0.489722
AT5G53810.1	2.02981	0.0190797
AT4G18070.2	2.02981	0.0190797
AT1G57670.1	2.02981	0.209214
AT5G60800.1	2.02981	0.0190797
AT2G05220.2	2.02981	0.209214
AT2G16575.1	2.02981	0.209214
AT1G08000.1	2.02981	0.00625496
AT4G20440.2	2.02981	0.209214
AT3G19580.2	2.02981	0.209214
AT3G13438.1	2.02981	0.209214
AT1G52800.1	2.02981	0.209214
AT3G24929.2	2.02981	0.0605884
AT3G06490.1	2.02981	0.209214
AT3G18570.1	2.02981	0.209214
AT3G11591.1	2.02981	0.209214
AT4G27220.1	2.02981	0.209214
AT3G58130.2	2.02981	0.209214
AT2G45410.1	2.02981	0.0605884
AT3G06125.3	2.02981	0.209214
AT1G30610.2	2.02981	0.209214
AT1G22370.2	2.02981	0.0605884
AT5G53160.1	2.02981	0.209214
AT4G28800.1	2.02981	0.209214
AT2G17130.1	2.02981	0.0021001
AT5G65580.1	2.02981	0.0605884
AT1G05330.1	2.02981	0.209214
AT1G76380.2	2.02981	0.209214
AT5G36170.2	2.02981	0.209214
AT2G21188.1	2.02981	0.0605884
AT2G40640.2	2.02981	0.209214
AT4G08868.1	2.02981	0.209214
AT2G02080.1	2.02981	0.209214
ATCG00530.1	2.02981	0.209214
AT1G29170.2	2.02981	0.209214
AT2G35612.1	2.02981	0.209214
AT5G42120.1	2.02981	0.209214
AT4G27050.1	2.02981	0.209214
AT4G12320.1	2.02981	0.209214
AT1G69970.2	2.02981	0.209214
AT3G02600.1	2.02981	0.209214
AT4G26510.2	2.02981	0.209214
AT4G23010.3	2.02981	0.209214
AT1G54790.3	2.02981	0.0605884
AT1G25240.1	2.02981	0.0605884
AT4G37409.1	2.02981	0.209214
AT5G18320.1	2.02981	0.0605884
AT1G08420.1	2.02981	0.209214
AT1G07745.2	2.02981	0.209214
AT3G16470.2	2.02981	0.209214
AT4G38310.1	2.02981	0.209214
AT5G06130.1	2.02981	0.209214
AT1G60890.1	2.02981	0.0605884
AT1G14690.2	2.02981	0.209214
AT4G26170.1	2.02981	0.209214
AT1G72100.1	2.02981	0.209214
AT3G55480.2	2.02981	0.0605884
AT4G35295.1	2.02981	0.209214
AT3G29767.1	2.02981	0.209214
AT1G54360.3	2.02981	0.209214
AT2G11150.1	2.02981	0.209214
AT3G15350.2	2.02981	0.209214
AT2G03280.1	2.02981	0.209214
AT1G03790.1	2.02981	0.0605884
AT3G42792.1	2.02981	0.209214
AT1G67210.1	2.02981	0.209214
AT1G21540.1	2.02981	0.209214
AT5G23590.2	2.02981	0.209214
AT1G34640.1	2.02981	0.0190797
AT1G17890.3	2.02981	0.209214
AT3G04290.1	2.02981	0.209214
AT4G18810.2	2.02981	0.209214
AT3G20720.1	2.02981	0.0605884
AT4G39390.2	2.02981	0.209214
AT2G18969.1	2.02981	0.209214
AT1G07650.1	2.02981	0.209214
AT1G30240.2	2.02981	0.209214
AT1G30190.1	2.02981	0.209214
AT1G18250.2	2.02981	0.209214
AT2G21880.1	2.02981	0.0605884
AT4G13918.1	2.02981	0.209214
AT1G60510.1	2.02981	0.209214
AT3G44800.1	2.02981	0.209214
AT5G14410.1	2.02981	0.00625496
AT3G11890.2	2.02981	0.209214
AT1G11170.2	2.02981	0.209214
AT4G06535.1	2.02981	0.209214
AT5G14160.1	2.02981	0.209214
AT5G56880.1	2.02981	0.209214
AT1G51680.2	2.02981	0.209214
AT2G04460.1	2.02981	0.0605884
AT3G13560.3	2.02981	0.209214
AT5G45940.1	2.02981	0.00625496
AT5G18540.2	2.02981	0.0605884
AT3G17520.1	2.02981	0.209214
AT5G55390.1	2.02981	0.209214
AT5G15581.1	2.02981	0.209214
AT2G30350.2	2.02981	0.209214
AT1G73190.1	2.02981	0.209214
AT5G44730.1	2.02981	0.209214
AT3G10915.1	2.02981	0.209214
AT4G20450.1	2.02981	0.000716388
AT1G29410.1	2.02981	0.209214
AT1G07200.1	2.02981	0.0605884
AT1G69840.1	2.02981	0.209214
AT4G38950.1	2.0294	0.489722
AT1G63770.2	2.01722	0.489722
AT5G23430.2	2.00988	0.489722
AT5G06120.1	2.00128	0.489722
AT3G25690.1	1.99445	0.489722
AT1G09730.1	1.99359	0.489722
AT3G19780.1	1.98002	0.489722
AT1G18330.1	1.97734	0.00040603
AT3G45095.1	1.97734	0.00040603
AT1G50750.1	1.94894	2.10768e-53
AT4G34410.1	1.93196	8.28494e-25
AT3G12020.2	1.90598	0.489722
AT1G59890.2	1.90428	0.0318528
AT5G40800.1	1.90428	0.0318528
AT4G05420.2	1.90398	0.489722
AT3G54230.2	1.89918	0.489722
AT1G44830.1	1.87781	0.00568048
AT3G05380.3	1.86721	0.489722
AT1G67790.1	1.83716	0.102297
AT3G14395.1	1.83716	0.102297
AT5G24970.2	1.83716	0.102297
AT4G26050.1	1.83716	0.102297
AT1G22250.1	1.83716	0.102297
AT1G28090.2	1.83716	0.102297
AT5G38590.2	1.83716	0.102297
AT4G23470.2	1.83716	0.102297
AT1G78820.1	1.83716	0.102297
AT1G18900.1	1.83716	0.102297
AT1G53910.3	1.83716	0.102297
AT4G09260.1	1.83716	0.102297
AT5G03240.3	1.83716	0.102297
AT2G43950.1	1.83716	0.102297
AT5G55780.1	1.83716	4.8228e-06
AT5G63530.1	1.83716	0.102297
AT3G04900.1	1.83716	0.102297
AT3G61970.1	1.83716	0.102297
AT4G11830.1	1.83716	0.102297
AT5G56250.1	1.83716	0.102297
AT1G31772.1	1.83716	0.102297
AT3G17130.1	1.83716	0.102297
AT5G19650.1	1.83716	0.102297
AT4G39640.1	1.83716	0.102297
AT4G16015.1	1.83716	0.102297
AT2G10690.1	1.83479	0.489722
AT3G51150.2	1.83288	0.489722
AT2G12020.1	1.8196	0.489722
AT4G24080.1	1.81408	0.000336698
AT4G01975.1	1.81207	0.489722
AT5G36930.1	1.80757	0.489722
AT3G23930.1	1.80742	0.00173136
AT1G09840.1	1.79534	0.00921952
AT4G19500.2	1.79378	0.489722
AT3G53690.1	1.76677	0.0525032
AT3G63180.1	1.76677	0.0525032
AT1G75240.1	1.76677	0.0525032
AT4G02700.1	1.76677	0.0525032
AT2G27170.2	1.75787	0.489722
AT3G28315.1	1.75245	0.489722
AT2G25150.1	1.73025	4.09466e-07
AT4G29180.2	1.73025	0.0276604
AT1G06780.1	1.73025	0.0276604
AT1G15840.1	1.73025	0.0276604
AT5G47850.1	1.73025	0.0276604
AT5G65010.1	1.73025	0.0276604
AT5G38870.1	1.73025	0.0276604
AT1G72410.2	1.72072	0.489722
AT5G58580.1	1.70788	1.69537e-05
AT4G28900.1	1.69277	0.0080293
AT5G35380.1	1.69277	0.0080293
AT5G55390.2	1.68657	0.489722
AT1G11490.1	1.68189	0.00438864
AT4G35940.2	1.68189	0.00438864
AT4G27852.1	1.68189	0.00438864
AT1G29660.1	1.68189	9.3665e-11
AT5G43065.1	1.67764	0.489722
AT1G73540.1	1.66689	1.05282e-78
AT5G55050.1	1.66024	7.79922e-47
AT3G14172.2	1.65962	0.489722
AT2G32140.1	1.65784	0.000413652
AT2G43590.1	1.64938	6.56654e-129
AT1G29020.1	1.64872	7.28788e-05
AT2G45080.1	1.64872	7.28788e-05
AT2G19990.1	1.63388	1.41229e-07
AT1G48490.2	1.62686	0.489722
AT4G01830.1	1.61477	0.0852924
AT2G47050.1	1.61477	0.36222
AT3G27970.1	1.61477	0.36222
AT5G50090.1	1.61477	0.169727
AT3G54350.2	1.61477	0.36222
AT1G27450.2	1.61477	0.36222
AT3G55500.1	1.61477	0.36222
AT3G28350.1	1.61477	0.36222
AT1G36390.1	1.61477	0.36222
AT1G23730.1	1.61477	0.36222
AT5G15660.1	1.61477	0.36222
AT1G55860.1	1.61477	0.36222
AT3G44530.1	1.61477	0.36222
AT4G31355.1	1.61477	0.36222
AT2G47090.1	1.61477	0.0852924
AT5G03900.1	1.61477	0.36222
AT5G45720.2	1.61477	0.169727
AT4G34900.1	1.61477	0.169727
AT1G06040.2	1.61477	0.36222
AT3G22235.1	1.61477	0.169727
ATMG00890.1	1.61477	0.36222
AT1G12480.1	1.61477	0.36222
AT1G14580.1	1.61477	0.36222
AT2G37340.2	1.61477	0.044362
AT2G41720.2	1.61477	0.36222
AT4G37770.1	1.61477	0.169727
AT2G18490.1	1.61477	0.36222
AT5G20090.1	1.61477	0.169727
AT3G47480.1	1.61477	0.169727
AT5G41030.1	1.61477	0.36222
AT5G35330.1	1.61477	0.36222
AT5G63370.4	1.61477	0.0852924
AT3G23640.1	1.61477	0.36222
AT2G31010.2	1.61477	0.36222
AT3G30210.1	1.61477	0.36222
AT4G20910.2	1.61477	0.36222
AT2G27440.1	1.61477	0.0852924
AT3G21150.1	1.61477	0.36222
AT2G45460.1	1.61477	0.36222
AT1G28530.2	1.61477	0.36222
AT2G30410.1	1.61477	0.36222
AT1G26610.1	1.61477	0.169727
AT1G69840.4	1.61477	0.36222
AT3G57130.1	1.61477	0.36222
AT5G51120.2	1.61477	0.36222
AT3G09830.1	1.61477	0.36222
AT4G04490.1	1.61477	0.169727
ATMG01190.1	1.61477	0.0852924
AT1G43020.1	1.61477	0.36222
AT3G07890.1	1.61477	0.36222
AT3G28960.1	1.61477	0.169727
AT1G01100.3	1.61477	0.36222
AT5G60040.2	1.61477	0.36222
AT3G08030.2	1.61477	0.36222
AT1G01490.2	1.61477	0.36222
AT1G72460.1	1.61477	0.36222
AT3G59390.2	1.61477	0.0852924
AT4G38930.1	1.61477	0.044362
AT1G44170.1	1.61477	0.36222
AT1G53710.2	1.61477	0.36222
AT5G61310.1	1.61477	0.36222
AT4G39403.1	1.61477	0.36222
AT1G60630.1	1.61477	0.044362
AT3G50610.1	1.61477	0.36222
AT3G09600.1	1.61477	0.169727
AT5G05310.1	1.61477	0.169727
AT3G01100.2	1.61477	0.36222
AT2G25220.1	1.61477	0.36222
ATCG00520.1	1.61477	0.36222
AT4G12530.1	1.61477	0.0852924
AT1G52150.3	1.61477	0.36222
AT2G47060.4	1.61477	0.36222
AT1G74910.2	1.61477	0.36222
AT3G63360.1	1.61477	0.36222
AT3G62320.1	1.61477	0.36222
AT5G35960.1	1.61477	0.169727
AT5G16510.1	1.61477	0.36222
AT2G43930.1	1.61477	0.36222
AT5G67488.1	1.61477	0.36222
AT3G09410.1	1.61477	0.044362
AT1G30455.1	1.61477	0.36222
AT4G37080.3	1.61477	0.36222
AT4G00755.1	1.61477	0.36222
AT4G13210.2	1.61477	0.169727
AT3G27470.1	1.61477	0.36222
AT3G60090.1	1.61477	0.36222
AT5G16453.1	1.61477	0.36222
AT1G13230.1	1.61477	0.36222
AT3G23610.1	1.61477	0.36222
AT3G45850.1	1.61477	0.169727
AT1G54830.3	1.61477	0.36222
AT4G13000.1	1.61477	0.0852924
AT4G06477.1	1.61477	0.36222
AT2G18140.1	1.61477	0.36222
AT1G69840.3	1.61477	0.36222
AT2G46225.2	1.61477	0.36222
AT3G60540.1	1.61477	0.36222
AT2G36695.1	1.61477	0.36222
AT5G50800.1	1.61477	0.169727
AT1G78510.1	1.61477	0.36222
AT1G65330.1	1.61477	0.36222
AT1G51200.4	1.61477	0.169727
AT2G02170.1	1.61477	0.36222
AT2G21195.1	1.61477	0.36222
AT3G20120.2	1.61477	0.36222
AT1G09090.1	1.61477	0.36222
AT1G69400.1	1.61477	0.169727
AT1G02700.1	1.61477	0.36222
AT1G32700.2	1.61477	0.36222
AT5G09270.2	1.61477	0.169727
AT4G05030.1	1.61477	0.36222
AT5G53450.2	1.61477	0.36222
AT2G45685.1	1.61477	0.36222
AT2G31600.1	1.61477	0.0852924
AT1G47280.1	1.61477	0.36222
AT2G02240.1	1.61477	0.36222
AT3G08505.2	1.61477	0.36222
AT5G59470.2	1.61477	0.36222
AT5G42100.2	1.61477	0.169727
AT2G02061.1	1.61477	0.36222
AT1G23960.2	1.61477	0.36222
AT5G17150.1	1.61477	0.36222
AT1G76510.2	1.61477	0.36222
AT3G13460.4	1.61477	0.169727
AT1G10640.1	1.61477	0.044362
AT4G12780.2	1.61477	0.169727
AT1G20620.4	1.61477	0.36222
AT1G34520.1	1.61477	0.36222
AT5G38420.1	1.61477	0.169727
AT4G35410.1	1.61477	0.36222
AT4G10465.1	1.61477	0.169727
AT4G39366.1	1.61477	0.0235572
AT3G12570.1	1.61477	0.36222
AT4G34400.1	1.61477	0.169727
AT4G19110.3	1.61477	0.36222
AT1G57540.2	1.61477	0.36222
AT5G51630.2	1.61477	0.36222
AT1G50140.2	1.61477	0.0852924
AT3G10260.2	1.61477	0.169727
AT4G11970.2	1.61477	0.36222
AT4G22485.1	1.61477	0.0852924
AT5G42520.2	1.61477	0.36222
AT1G16070.1	1.61477	0.36222
AT5G63370.2	1.61477	0.169727
AT5G26930.1	1.61477	0.169727
AT2G20590.1	1.61477	0.36222
AT4G37860.1	1.61477	0.36222
AT5G26080.1	1.61477	0.044362
AT1G69560.1	1.61477	0.36222
AT2G03210.1	1.61477	0.36222
AT2G31220.1	1.61477	0.169727
AT3G23440.1	1.61477	0.36222
AT3G62090.2	1.61477	0.36222
AT3G22950.1	1.61477	0.044362
AT5G19130.1	1.61477	0.36222
AT4G26140.1	1.61477	0.0235572
AT4G39560.2	1.61477	0.36222
AT1G59530.1	1.61477	0.36222
AT3G15660.2	1.61477	0.169727
AT2G01180.2	1.61477	6.44898e-06
AT5G13570.1	1.61477	0.169727
AT5G16450.2	1.61477	0.169727
ATMG01410.1	1.61477	0.36222
AT3G60957.1	1.61477	0.169727
AT1G70000.2	1.61477	0.169727
AT1G10660.3	1.61477	0.36222
AT5G53620.1	1.61477	0.36222
AT5G44540.1	1.61477	0.36222
AT4G27610.2	1.61477	0.36222
AT5G64460.8	1.61477	0.36222
AT5G61910.4	1.61477	0.36222
AT5G63470.2	1.61477	0.169727
AT5G20090.2	1.61477	0.044362
AT1G32610.1	1.61477	0.36222
AT5G03860.1	1.61477	0.36222
AT5G65210.3	1.61477	0.0852924
AT4G13640.2	1.61477	0.36222
AT1G19485.2	1.61477	0.36222
AT3G54750.3	1.61477	0.36222
AT5G06380.1	1.61477	0.36222
AT1G65200.1	1.61477	0.36222
AT2G20650.1	1.61477	0.36222
AT2G34530.1	1.61477	0.36222
AT4G30900.2	1.61477	0.36222
AT4G31248.1	1.61477	0.36222
AT5G51990.1	1.61477	0.36222
AT5G09750.1	1.61477	0.36222
AT1G76390.2	1.61477	0.36222
AT4G27580.1	1.61477	0.36222
AT5G14260.3	1.61477	0.169727
AT4G16215.1	1.61477	0.36222
AT1G52410.2	1.61477	0.0852924
AT1G22480.1	1.61477	0.36222
AT5G01810.1	1.61477	0.169727
AT1G77290.2	1.61477	0.36222
AT4G25070.2	1.61477	0.36222
AT4G24010.1	1.61477	0.169727
AT3G20520.1	1.61477	0.169727
AT5G49110.1	1.6124	0.489722
AT1G61140.3	1.60554	0.489722
AT1G27170.2	1.60197	0.489722
AT2G30020.1	1.59975	1.02467e-83
AT5G38383.1	1.59339	0.242332
AT1G64670.1	1.58924	3.48848e-10
AT3G56220.1	1.5878	1.74823e-05
AT3G50625.1	1.58325	0.489722
AT3G44260.1	1.58017	1.48275e-99
AT4G13395.1	1.5773	3.8824e-16
AT2G40610.1	1.57127	5.06362e-24
AT5G65050.3	1.56032	0.0032327
AT4G20190.1	1.55337	0.005876
AT1G08430.1	1.54982	6.70072e-13
AT3G11580.1	1.54438	0.0107509
AT2G22200.1	1.53231	0.0198367
AT5G17350.1	1.53016	2.13398e-34
AT2G03370.1	1.52731	7.19702e-05
AT2G40250.1	1.51524	0.0370152
[truncated: 27,284 more rows]

## Sheet: arf7-NAA VS Col-NAA
	arf7-NAA VS Col-NAA
GeneID	log2 Ratio	P-value
ATCG00630.1	9.72001	0.0030539
AT1G04560.1	9.67176	4.5249e-16
AT3G03341.1	9.3008	6.1834e-08
ATCG00065.1	9.28587	0.0265204
AT3G54940.2	9.20972	2.9191e-18
AT3G51810.1	9.15458	5.28954e-12
AT3G22640.1	9.14599	2.16854e-21
AT4G21020.1	9.02966	6.09106e-13
AT1G03506.1	8.93885	0.112046
AT2G42560.1	8.92015	6.8061e-24
AT2G36640.1	8.91509	1.23329e-17
AT2G47780.1	8.88194	3.98904e-10
AT2G47770.1	8.81332	4.5935e-11
AT5G40420.1	8.55221	6.1834e-08
AT2G21490.1	8.5489	1.27097e-07
AT1G50720.1	8.5207	0.000171088
AT5G60285.1	8.45698	0.230306
AT1G68250.1	8.43576	5.36974e-07
AT5G58595.1	8.40451	0.230306
AT3G63375.1	8.28903	0.230306
AT5G46417.1	8.04194	0.230306
ATCG00510.1	7.96394	0.230306
AT1G48130.1	7.65874	4.04952e-05
AT1G77235.1	7.52537	0.0545114
AT3G58193.1	7.4749	0.473384
AT5G46845.1	7.45698	0.473384
AT1G06360.1	7.43426	4.04952e-05
AT5G13225.1	7.42179	0.473384
AT3G19920.1	7.4177	4.66314e-06
AT5G66562.1	7.40451	0.473384
AT1G61275.1	7.34562	0.230306
AT5G45307.1	7.32109	0.473384
AT1G66783.1	7.28903	0.473384
AT2G20721.1	7.28903	0.473384
ATCG00290.1	7.27327	0.473384
AT1G27990.1	7.23713	0.00148575
AT3G58540.1	7.23611	0.0265204
AT4G10270.1	7.22091	0.0265204
AT5G61412.1	7.21187	0.112046
AT2G28490.1	7.16909	2.26866e-06
AT4G31354.1	7.16747	0.230306
AT5G53144.1	7.16747	0.473384
AT3G52055.1	7.13386	0.112046
AT2G15029.1	7.1244	0.473384
AT2G40802.1	7.1244	0.473384
AT4G27440.1	7.10195	1.97013e-05
AT4G09720.4	7.10018	0.000351664
AT1G77880.2	7.07801	0.112046
AT1G24580.1	7.04864	0.0129024
AT2G13146.1	7.04864	0.230306
AT5G05420.1	7.04194	0.0545114
AT5G66040.2	7.00241	0.0129024
AT2G18540.1	6.99219	1.10373e-06
ATCG00560.1	6.92646	0.473384
AT5G54740.1	6.90722	0.00627716
AT1G49975.1	6.89234	0.0265204
AT5G20740.1	6.87797	0.00627716
AT1G62355.1	6.85431	0.473384
AT3G17845.1	6.85431	0.473384
AT5G66400.1	6.8493	0.00627716
AT2G28605.1	6.83931	0.00627716
AT4G14504.1	6.83104	0.473384
AT5G28491.1	6.81955	0.473384
AT1G27461.1	6.81042	0.000722832
AT1G61665.1	6.7912	0.230306
AT2G14160.1	6.7856	0.230306
AT3G07522.1	6.7856	0.473384
AT5G08760.1	6.78188	0.112046
AT5G21060.1	6.77951	0.000351664
AT1G69310.2	6.74698	0.000722832
AT1G70760.1	6.74517	0.0129024
AT1G11570.2	6.74155	0.112046
AT5G23035.1	6.73613	0.230306
AT2G15990.1	6.72715	0.112046
AT2G47275.1	6.72001	0.473384
AT4G09731.1	6.72001	0.473384
AT5G35407.1	6.72001	0.473384
AT4G02380.2	6.68048	0.0545114
AT2G23321.1	6.65728	0.473384
AT3G51636.1	6.65728	0.473384
AT3G60318.1	6.65728	0.473384
AT3G20362.1	6.6269	0.473384
AT4G11385.1	6.6269	0.112046
AT4G18980.1	6.58008	0.0545114
AT2G41280.1	6.56321	0.0545114
AT2G03850.1	6.56225	0.0265204
AT5G42800.1	6.55949	0.00148575
AT4G25140.1	6.55524	0.0129024
AT1G35242.1	6.53944	0.473384
AT5G35688.1	6.53944	0.473384
AT5G66110.1	6.51838	0.0545114
AT2G22241.1	6.51143	0.473384
AT5G16023.1	6.51143	0.473384
AT5G61750.1	6.49077	0.0545114
AT3G51200.1	6.4704	0.230306
AT2G25355.1	6.45995	0.0129024
AT1G70910.1	6.45698	0.112046
AT1G65486.1	6.4481	0.230306
AT5G24352.1	6.42179	0.112046
AT3G22490.1	6.41889	0.0129024
AT3G15670.1	6.41772	7.15052e-48
AT2G35820.1	6.41312	0.0265204
AT3G48344.1	6.40451	0.473384
AT4G15660.1	6.40165	0.112046
AT1G32410.3	6.40108	0.0265204
AT1G70185.1	6.40022	0.230306
AT5G24355.1	6.37898	0.230306
AT5G41663.1	6.37056	0.473384
AT1G48660.1	6.36889	0.000722832
AT1G01520.1	6.36387	0.0265204
AT3G13403.1	6.35388	0.473384
AT2G07676.1	6.31705	0.230306
AT1G28230.1	6.31647	0.00627716
AT5G35660.1	6.31532	0.00627716
AT1G64020.1	6.28113	0.230306
AT1G80090.1	6.26656	0.00627716
AT4G12135.1	6.26545	0.230306
AT3G17240.2	6.26026	0.112046
AT1G71002.1	6.24993	0.473384
AT3G15395.1	6.22697	0.230306
AT3G13405.1	6.2194	0.473384
AT2G45245.2	6.21751	0.0545114
AT4G27160.1	6.21187	0.0545114
AT3G15351.2	6.20999	0.0545114
AT1G34760.2	6.20587	0.0265204
AT5G17220.1	6.19506	0.0545114
AT2G07808.1	6.1932	0.230306
AT1G49938.1	6.16747	0.473384
AT5G52780.1	6.14817	0.112046
AT2G14810.1	6.14578	0.473384
AT5G22470.1	6.14168	4.04952e-05
AT4G09600.1	6.13862	0.112046
AT5G24130.1	6.12205	0.0129024
AT5G43490.1	6.1197	0.112046
AT2G24850.1	6.11559	0.0030539
AT3G62750.1	6.11471	0.0030539
AT5G35510.1	6.10334	0.473384
AT1G54070.1	6.09639	0.230306
AT1G79100.1	6.06212	0.473384
AT3G26616.1	6.06212	0.230306
AT3G26815.1	6.06212	0.473384
AT5G26140.1	6.04194	0.230306
AT3G15280.1	6.03306	0.112046
AT5G44310.2	6.02314	0.0129024
AT3G44716.2	6.01985	0.112046
AT5G05220.1	6.0111	0.112046
AT1G67865.1	5.98626	0.230306
AT5G54095.1	5.97028	0.112046
AT3G20865.1	5.95448	0.230306
AT1G51030.1	5.94196	0.230306
AT3G11230.1	5.92852	0.112046
AT3G56350.1	5.92801	0.0545114
AT3G29575.3	5.92031	0.0545114
AT3G08560.1	5.91419	0.112046
AT5G67265.1	5.90809	0.473384
AT2G28760.1	5.89999	0.0129024
AT2G41340.1	5.89999	0.112046
AT1G14930.1	5.89194	0.112046
AT3G04390.1	5.88994	0.473384
AT5G13548.1	5.87202	0.473384
AT4G23205.1	5.86019	0.230306
AT3G19150.2	5.85823	0.112046
AT1G28710.3	5.85767	0.00627716
AT1G06500.2	5.85236	0.112046
AT5G17810.1	5.83683	0.0545114
AT5G26848.1	5.83683	0.473384
AT5G10605.1	5.79683	0.473384
AT1G60090.1	5.79401	0.0129024
AT3G25182.1	5.79401	0.0545114
AT3G52720.1	5.787	0.0545114
AT4G06740.1	5.7856	0.473384
AT5G49600.1	5.7856	0.230306
AT5G34790.1	5.77724	0.0030539
AT3G12490.1	5.77077	0.112046
AT2G35738.3	5.76892	0.0545114
AT3G30530.1	5.76892	0.230306
AT1G12805.1	5.76616	0.230306
AT5G42290.1	5.76065	0.230306
AT5G54630.1	5.76065	0.0129024
AT4G36700.1	5.75713	0.00627716
AT5G27890.1	5.75243	0.0129024
AT1G48500.3	5.75134	0.0265204
AT3G61870.1	5.7497	0.0545114
AT1G44575.1	5.74834	0.0545114
AT1G58007.2	5.74698	0.112046
AT5G53260.1	5.74426	0.230306
AT1G24480.1	5.73793	0.112046
AT2G19803.1	5.73613	0.230306
AT3G57510.1	5.73523	0.0129024
AT3G21370.1	5.72078	0.00627716
AT4G08910.1	5.70407	0.112046
AT3G24360.1	5.67478	0.0265204
AT1G29962.1	5.67271	0.230306
AT2G41110.2	5.67271	0.112046
AT3G17609.1	5.67271	0.230306
AT3G55130.1	5.67156	0.00148575
AT1G30475.2	5.67012	0.0545114
AT5G09250.2	5.66755	0.230306
AT3G21352.1	5.65728	0.473384
AT3G60180.1	5.65047	0.112046
AT4G09720.2	5.64708	0.112046
AT3G48840.1	5.64201	0.230306
AT4G32900.2	5.62357	0.112046
AT5G26950.1	5.61692	0.112046
AT4G28485.1	5.607	0.230306
AT3G56825.1	5.59552	0.112046
AT4G10100.1	5.57766	0.230306
AT5G09240.1	5.56801	0.230306
AT4G13996.1	5.56321	0.473384
AT4G03380.1	5.56081	0.230306
AT5G40530.2	5.55604	0.0545114
AT3G02560.2	5.55048	0.112046
AT1G12670.1	5.54416	0.473384
AT2G07799.1	5.53944	0.473384
AT3G28420.1	5.53787	0.112046
AT1G65090.1	5.5242	0.0545114
AT2G44383.1	5.51143	0.473384
AT5G45690.1	5.50374	0.112046
AT2G35620.2	5.49762	0.00627716
AT2G44390.1	5.49762	0.230306
AT5G59310.1	5.49762	0.230306
AT5G22200.1	5.49077	0.230306
AT1G56270.1	5.48849	0.230306
AT5G62300.2	5.48622	0.230306
AT3G04735.1	5.48395	0.473384
AT1G71310.2	5.4719	0.112046
AT5G55240.1	5.4719	0.112046
AT2G43932.1	5.4704	0.473384
AT2G07000.1	5.46591	0.473384
AT3G07380.1	5.46367	0.230306
AT1G55830.1	5.45965	0.0265204
AT5G46940.1	5.45921	0.230306
AT1G28135.1	5.45698	0.473384
AT2G36815.1	5.45698	0.473384
AT3G45960.2	5.45549	0.112046
AT4G02690.1	5.45142	0.0545114
AT1G63610.1	5.44699	0.0545114
AT2G19582.1	5.43708	0.230306
AT5G53660.1	5.43598	0.0545114
AT4G36600.1	5.43542	3.25344e-12
AT4G10950.1	5.4316	0.0545114
AT4G14805.1	5.43051	0.230306
AT3G51238.1	5.41312	0.0265204
AT5G20810.1	5.41168	0.112046
AT5G42410.1	5.40451	0.473384
AT2G26590.2	5.39808	0.0545114
AT3G61220.2	5.38179	0.112046
AT2G20470.1	5.37898	0.0265204
AT3G45450.1	5.37898	0.112046
AT4G23930.2	5.37476	0.230306
AT5G39210.1	5.37476	0.230306
AT2G23570.1	5.37266	0.230306
AT4G01060.1	5.37056	0.473384
AT1G51913.1	5.36638	0.473384
AT1G63950.1	5.36638	0.473384
AT4G28005.1	5.35388	0.473384
AT2G30660.1	5.35078	0.0545114
AT4G29410.2	5.34768	0.230306
AT2G22590.1	5.34465	6.68866e-22
AT1G07680.1	5.3415	0.230306
AT3G12880.1	5.3415	0.230306
AT4G27140.1	5.33945	0.230306
AT4G04330.1	5.3333	0.230306
AT1G48145.1	5.32922	0.473384
ATMG00970.1	5.32922	0.473384
AT5G03790.1	5.32515	0.230306
AT4G23770.1	5.3238	0.112046
AT3G51830.2	5.32109	0.230306
AT1G80555.1	5.31705	0.230306
AT5G06790.1	5.3157	0.112046
AT5G36910.1	5.30899	0.230306
AT2G44195.1	5.30297	0.230306
AT1G48990.1	5.30097	0.230306
AT3G18380.3	5.29997	0.0545114
AT1G65670.1	5.29599	0.0545114
AT1G32080.1	5.29459	0.0265204
AT3G47390.1	5.29036	0.0129024
AT4G25845.1	5.27719	0.230306
AT1G70080.1	5.27641	0.0265204
AT1G63105.1	5.26935	0.473384
AT2G18042.1	5.26935	0.473384
AT5G55620.1	5.26935	0.230306
AT1G76911.1	5.2635	0.230306
AT2G25770.1	5.25961	0.230306
AT5G17180.1	5.25767	0.473384
AT5G36970.1	5.25186	0.230306
AT3G01700.1	5.24032	0.230306
AT5G24155.1	5.23841	0.473384
AT5G55135.1	5.23841	0.473384
AT2G17442.5	5.2365	0.230306
AT5G60142.1	5.22571	0.112046
AT4G29460.1	5.22508	0.230306
AT5G64130.2	5.22508	0.230306
AT2G42780.2	5.21814	0.112046
AT1G47980.1	5.21688	0.112046
AT2G45023.1	5.21061	0.112046
AT1G11920.1	5.20811	0.112046
AT1G23130.1	5.20437	0.230306
AT3G12100.2	5.20344	0.0545114
AT4G23250.1	5.19506	0.0030539
AT3G17520.1	5.18639	7.64686e-38
AT1G08465.1	5.18457	0.112046
AT5G64130.3	5.18028	0.230306
AT3G46911.1	5.17844	0.473384
AT4G22830.1	5.17295	0.230306
AT4G03565.1	5.16747	0.230306
AT1G51890.1	5.16591	0.00627716
AT1G32560.1	5.16533	4.23986e-10
AT2G37770.2	5.16383	0.112046
AT1G49720.2	5.16292	0.0545114
AT3G56540.1	5.16202	0.230306
AT1G67850.2	5.15948	0.0265204
AT1G34910.1	5.15658	0.473384
AT4G36570.1	5.15297	0.473384
AT3G06680.1	5.14578	0.473384
AT4G26488.1	5.13981	0.112046
AT3G14025.1	5.13862	0.230306
AT3G14760.1	5.13862	0.230306
AT4G17810.1	5.13505	0.230306
AT4G14530.1	5.1244	0.473384
AT2G07773.1	5.11383	0.230306
AT2G15570.2	5.11383	0.230306
AT5G27840.2	5.11033	0.0545114
AT5G47455.5	5.11033	0.230306
AT4G14104.1	5.10508	0.230306
AT1G71750.2	5.09812	0.230306
AT4G22233.2	5.09639	0.473384
AT5G09990.1	5.09639	0.473384
AT2G23590.1	5.09292	0.230306
AT1G63260.2	5.08144	0.112046
AT4G13495.1	5.07915	0.230306
AT5G59330.1	5.06891	0.473384
AT4G22545.1	5.06043	0.230306
AT1G63570.1	5.05705	0.230306
AT1G18050.1	5.05199	0.230306
AT3G18410.2	5.05199	0.473384
AT1G08165.1	5.04864	0.473384
AT5G61310.2	5.04864	0.473384
AT1G54217.1	5.04696	0.230306
AT3G27280.2	5.04305	0.112046
AT4G21215.1	5.03861	0.112046
AT5G48220.3	5.03861	0.0545114
AT4G10000.2	5.03306	0.112046
AT2G40170.1	5.03206	3.38298e-09
AT1G56060.1	5.02864	0.473384
AT5G14602.1	5.02864	0.473384
AT2G41600.4	5.02534	0.230306
AT2G11280.1	5.02424	0.112046
AT2G26630.1	5.01711	0.230306
AT3G29970.1	5.01219	0.473384
AT3G04445.1	5.01056	0.230306
AT2G19802.1	5.00893	0.473384
AT4G30880.1	4.99917	0.473384
AT1G08570.3	4.99377	0.112046
AT1G49150.1	4.9927	0.473384
AT1G63855.2	4.9927	0.473384
AT5G09280.1	4.9927	0.230306
AT5G10000.1	4.9927	0.473384
AT5G48490.1	4.9927	0.473384
AT2G07671.1	4.98626	0.473384
AT3G29590.1	4.98305	0.112046
AT4G18195.1	4.98305	0.112046
AT5G43640.1	4.98305	0.473384
AT4G02880.2	4.98198	0.0129024
AT1G54860.1	4.98144	0.230306
AT1G71890.1	4.97984	0.0545114
AT3G16070.1	4.97346	0.473384
AT5G66370.1	4.97346	0.473384
AT1G27890.1	4.96869	0.230306
AT4G37925.1	4.96869	0.230306
AT5G52220.2	4.96078	0.473384
AT4G29930.2	4.9592	0.230306
AT1G57840.1	4.95657	0.112046
AT3G01440.1	4.95605	0.230306
AT1G10455.1	4.95448	0.473384
AT5G55970.1	4.95343	0.112046
AT2G43865.1	4.95134	0.473384
AT5G37380.4	4.94742	0.0545114
AT5G18450.1	4.94508	0.230306
AT4G32250.2	4.94445	0.0265204
AT5G49510.2	4.9404	0.230306
AT2G25482.1	4.93574	0.473384
AT2G14690.1	4.9311	0.0545114
AT4G00600.1	4.9311	0.230306
AT5G64720.1	4.92646	0.473384
AT5G46140.1	4.92133	0.112046
AT4G39500.1	4.92031	0.112046
AT1G52990.1	4.91725	0.230306
AT2G07640.1	4.91725	0.473384
AT4G04423.1	4.91725	0.473384
AT1G20925.1	4.91113	0.112046
AT3G52170.1	4.91037	0.0545114
AT4G10250.1	4.90656	0.230306
AT1G31500.1	4.90403	0.112046
AT1G74220.1	4.90353	0.230306
AT1G80970.2	4.90201	0.230306
AT5G06100.3	4.90125	0.0545114
AT2G04395.1	4.89898	0.473384
AT5G05430.1	4.89898	0.473384
AT2G35990.3	4.89295	0.230306
AT2G48121.2	4.89295	0.473384
AT1G72270.2	4.89094	0.112046
AT1G51670.1	4.88994	0.230306
AT4G21090.3	4.88994	0.230306
AT2G01360.1	4.88095	0.473384
AT5G54150.1	4.88095	0.473384
AT3G02540.2	4.87995	0.112046
AT1G54760.1	4.87202	0.473384
AT2G16310.1	4.86757	0.230306
AT1G75250.2	4.86609	0.473384
AT4G14480.1	4.86609	0.112046
AT2G43580.1	4.85872	0.230306
AT2G10710.1	4.85725	0.473384
AT3G44580.1	4.85431	0.473384
AT5G52660.1	4.85041	0.112046
AT4G11250.1	4.84554	0.230306
AT1G60590.1	4.84409	0.0545114
AT5G55610.2	4.8436	0.112046
AT4G00050.1	4.84166	0.112046
AT5G41200.1	4.84118	0.230306
AT4G12830.1	4.84069	0.112046
AT1G55840.2	4.83876	0.112046
AT3G51960.2	4.83683	0.230306
AT1G24350.2	4.83538	0.230306
AT3G56610.1	4.83393	0.473384
AT3G45590.1	4.82816	0.230306
AT1G77100.1	4.81526	0.230306
AT3G32990.1	4.81441	0.0265204
AT2G17850.1	4.81383	0.473384
AT1G71280.1	4.81288	0.112046
AT5G09470.1	4.81099	0.230306
AT1G16460.4	4.80531	0.112046
AT1G14686.1	4.80247	0.230306
AT4G24410.1	4.80247	0.473384
AT5G15790.1	4.79871	0.112046
AT1G60260.1	4.79027	0.112046
AT1G48070.2	4.7884	0.473384
AT5G45630.1	4.7884	0.473384
AT1G52100.1	4.78002	0.112046
AT1G57630.1	4.77724	0.473384
AT4G09690.1	4.77724	0.230306
AT5G64460.6	4.77446	0.230306
AT1G47930.1	4.77307	0.230306
AT1G33160.1	4.76616	0.473384
AT2G03550.1	4.76341	0.230306
AT2G46230.2	4.76341	0.230306
AT4G14819.1	4.75517	0.473384
AT2G41231.2	4.75243	0.473384
AT4G39130.1	4.7497	0.473384
AT3G22260.3	4.74698	0.230306
AT4G12950.1	4.74426	0.473384
AT2G03620.1	4.74245	0.112046
AT3G60940.1	4.73748	0.230306
AT1G07170.2	4.73343	0.473384
AT4G27530.1	4.73343	0.473384
AT3G24130.1	4.73209	0.230306
AT1G14180.1	4.72805	0.112046
AT2G23930.2	4.72805	0.473384
AT3G17010.1	4.72805	0.230306
AT3G08650.2	4.72336	0.0545114
AT5G09970.1	4.72068	0.0545114
AT5G02510.1	4.72001	0.473384
AT5G55150.1	4.71601	0.230306
AT1G34560.1	4.71202	0.473384
AT4G29170.1	4.71202	0.230306
AT4G30300.1	4.70407	0.473384
AT5G67310.1	4.70407	0.112046
AT3G53890.2	4.69354	0.473384
AT3G53900.1	4.69354	0.230306
AT3G61190.2	4.68961	0.230306
AT1G50090.1	4.6883	0.230306
AT5G18636.1	4.6883	0.230306
AT4G12917.1	4.68569	0.473384
AT4G39060.1	4.68439	0.230306
AT4G31115.1	4.68178	0.230306
AT1G49540.2	4.681	0.0265204
AT3G08750.1	4.68048	0.230306
AT3G18460.1	4.68048	0.473384
AT4G13572.1	4.68048	0.473384
AT4G22860.1	4.67919	0.0545114
AT5G52110.1	4.67789	0.230306
AT3G05840.2	4.67443	0.112046
AT3G10510.1	4.67271	0.230306
AT1G27240.1	4.66497	0.473384
AT2G21110.1	4.66497	0.473384
AT5G57150.4	4.66497	0.230306
AT3G08940.2	4.6624	0.230306
AT3G07300.2	4.65984	0.112046
AT2G37130.2	4.65856	0.230306
AT3G60270.1	4.65728	0.473384
AT4G25720.3	4.65728	0.230306
AT5G27910.1	4.65728	0.473384
AT1G45249.3	4.65302	0.112046
AT1G58180.1	4.65217	0.230306
AT1G23201.1	4.64962	0.473384
AT4G37570.1	4.64962	0.473384
AT1G33415.2	4.64708	0.230306
AT3G48820.2	4.64623	0.112046
AT5G63580.1	4.64581	0.230306
AT3G02480.1	4.64265	9.40162e-37
AT4G39620.2	4.63528	0.112046
AT3G46614.1	4.63444	0.473384
AT5G63670.2	4.63444	0.473384
AT3G06900.1	4.63192	0.473384
AT1G60990.3	4.63108	0.112046
AT3G12981.1	4.62941	0.473384
AT4G02655.1	4.62941	0.473384
AT1G08110.2	4.62816	0.230306
AT4G04710.1	4.6269	0.112046
AT5G44565.1	4.6269	0.473384
AT5G60480.1	4.6269	0.473384
AT1G06500.4	4.6244	0.473384
AT5G48240.2	4.6244	0.230306
AT1G72530.2	4.61941	0.473384
AT4G19452.1	4.61941	0.473384
AT1G34047.1	4.61443	0.473384
AT4G32205.1	4.60207	0.473384
AT2G19890.1	4.60084	0.230306
AT1G12630.1	4.59961	0.473384
AT4G16450.2	4.59716	0.473384
AT4G39610.1	4.59716	0.230306
AT4G14103.1	4.59593	0.230306
AT1G05710.5	4.59348	0.230306
AT2G43520.1	4.59226	0.473384
AT5G20225.1	4.59226	0.473384
AT3G57550.2	4.58656	0.112046
AT5G63510.2	4.58494	0.230306
AT2G14045.3	4.58251	0.473384
AT1G26790.1	4.57887	0.230306
AT1G49640.1	4.57766	0.230306
AT4G23860.2	4.57766	0.112046
AT4G26950.1	4.57766	0.473384
AT5G07680.2	4.57766	0.230306
AT1G07728.1	4.57524	0.112046
AT1G67300.2	4.57363	0.112046
AT3G06100.1	4.56321	0.230306
AT4G00165.1	4.56081	0.473384
AT4G01190.1	4.56081	0.230306
AT2G05440.6	4.55842	0.473384
AT2G05440.8	4.55604	0.473384
AT4G13560.1	4.55604	0.473384
AT4G27590.1	4.55604	0.473384
AT4G33130.3	4.55604	0.230306
AT5G46690.1	4.55485	0.230306
AT3G45500.1	4.55365	0.473384
AT2G38810.2	4.55128	0.473384
AT3G57750.2	4.5489	0.230306
AT5G47455.7	4.5489	0.473384
AT4G00467.1	4.54653	0.473384
AT5G61580.2	4.53944	0.112046
AT5G55507.1	4.53473	0.473384
AT3G21410.1	4.52887	0.230306
AT5G45790.1	4.5242	0.230306
AT5G38060.1	4.52303	0.473384
AT3G47370.2	4.5207	0.473384
AT3G04660.1	4.51954	0.230306
AT5G37380.1	4.51915	0.112046
AT2G26720.1	4.51838	0.473384
AT5G64990.1	4.51838	0.473384
AT4G08240.1	4.51606	0.473384
AT5G37760.1	4.51143	0.473384
AT4G38225.3	4.51027	0.230306
AT5G48830.2	4.50989	0.112046
AT3G42047.1	4.50681	0.473384
AT5G64630.1	4.50527	0.112046
AT3G43828.1	4.50451	0.473384
AT3G53740.2	4.50451	0.473384
AT1G15580.1	4.50221	0.473384
AT5G62640.2	4.50068	0.112046
AT1G71150.1	4.49991	0.230306
AT5G54710.1	4.49915	0.112046
AT2G45780.1	4.49762	0.473384
AT4G29980.1	4.49762	0.473384
AT5G25220.2	4.49686	0.112046
AT1G01100.2	4.49533	0.473384
AT4G22490.1	4.49533	0.473384
AT5G12080.1	4.48963	0.0545114
AT5G58630.1	4.48735	0.230306
AT3G63320.1	4.48395	0.230306
AT3G47450.2	4.48168	0.112046
AT5G27395.2	4.48168	0.230306
AT2G32275.1	4.47942	0.473384
AT1G52890.1	4.4749	0.230306
AT2G02410.1	4.46815	0.230306
AT3G56510.2	4.46032	0.230306
AT1G13370.1	4.45698	0.473384
AT3G56780.1	4.45698	0.230306
AT3G57470.3	4.45342	0.0265204
AT1G06850.2	4.45253	0.230306
AT3G44590.2	4.45031	0.473384
AT5G13170.1	4.44921	0.230306
AT3G63040.1	4.44368	0.473384
AT4G19630.1	4.44148	0.473384
AT5G38380.2	4.44038	0.230306
AT2G32090.2	4.43928	0.473384
AT3G08990.2	4.43928	0.473384
AT5G54940.1	4.43488	0.473384
AT3G27340.3	4.43269	0.473384
AT1G78840.1	4.43051	0.230306
AT5G27940.1	4.42832	0.473384
AT1G07485.1	4.42614	0.473384
AT5G34810.1	4.42396	0.473384
AT3G63445.3	4.42288	0.230306
AT4G34770.1	4.42179	0.473384
AT5G21105.2	4.42179	0.112046
AT2G10420.1	4.41745	0.473384
AT3G01860.2	4.41745	0.473384
AT5G20180.2	4.41745	0.473384
AT4G39753.1	4.41529	0.230306
AT3G12160.1	4.41097	0.473384
AT1G32850.1	4.40935	0.0545114
AT5G18800.1	4.40881	0.473384
AT5G40500.2	4.40881	0.473384
AT3G26085.2	4.40773	0.230306
AT2G32190.2	4.40666	0.473384
AT2G30350.1	4.40558	0.230306
AT4G25433.1	4.40237	0.473384
AT3G48640.1	4.39808	0.473384
AT3G16175.1	4.39169	0.473384
AT4G14320.2	4.38956	0.473384
AT5G06510.1	4.38532	0.230306
AT2G43910.3	4.3832	0.473384
AT4G24800.2	4.3832	0.0545114
AT1G03860.3	4.38003	0.230306
AT2G28760.3	4.38003	0.230306
AT2G24250.2	4.37898	0.230306
AT4G22160.1	4.37898	0.473384
AT4G34790.1	4.37687	0.473384
AT5G64250.1	4.37687	0.230306
AT3G09375.1	4.37582	0.230306
AT3G62350.1	4.37266	0.473384
AT1G80130.1	4.37161	0.230306
AT2G26550.1	4.36742	0.230306
AT3G53470.1	4.36638	0.473384
AT2G01220.1	4.36324	0.230306
AT1G73170.1	4.3622	0.112046
AT1G15400.3	4.36012	0.473384
AT1G33840.1	4.36012	0.473384
AT5G05070.1	4.36012	0.230306
AT1G15140.2	4.35804	0.230306
AT3G05152.1	4.35804	0.473384
AT5G18600.1	4.35181	0.473384
AT2G37435.1	4.34975	0.473384
AT5G57290.3	4.34975	0.473384
AT2G15000.5	4.34768	0.473384
AT2G32890.1	4.34562	0.230306
AT2G31450.2	4.34253	0.230306
AT2G16600.2	4.3415	0.473384
AT5G53902.1	4.3415	0.473384
AT3G30842.1	4.33842	0.0129024
AT3G58920.1	4.33228	0.230306
AT1G63220.2	4.32922	0.473384
AT3G57760.1	4.32922	0.230306
AT3G07730.1	4.32312	0.230306
AT5G51710.1	4.32312	0.112046
AT5G52240.2	4.32312	0.473384
AT5G52300.1	4.32245	0.112046
AT4G21445.1	4.31907	0.473384
AT2G14330.1	4.31705	0.473384
AT5G11860.1	4.31402	0.230306
AT5G34795.1	4.31402	0.230306
AT5G08080.2	4.31301	0.230306
AT3G03270.1	4.30698	0.473384
AT2G18870.1	4.30498	0.473384
AT2G34700.1	4.30097	0.473384
AT3G01500.3	4.30097	0.230306
AT1G23950.1	4.29102	0.230306
AT1G42560.1	4.28804	0.230306
AT3G12460.1	4.28705	0.473384
AT1G11840.6	4.28606	0.230306
AT4G08093.1	4.28606	0.230306
AT1G19800.2	4.2831	0.230306
AT4G31615.1	4.28113	0.230306
AT4G15100.1	4.27818	0.230306
AT3G06600.1	4.27719	0.473384
AT3G27900.1	4.27523	0.473384
AT4G27150.1	4.27523	0.473384
AT1G08310.1	4.27131	0.230306
AT1G24230.1	4.26935	0.473384
AT3G58450.2	4.26935	0.473384
AT4G13830.1	4.26545	0.473384
AT1G72050.2	4.26447	0.230306
AT1G08310.2	4.26253	0.230306
AT5G16940.1	4.26155	0.473384
AT1G76892.1	4.25767	0.230306
AT3G46910.1	4.25767	0.473384
AT1G61800.1	4.24779	2.44024e-05
AT3G26932.1	4.2432	0.230306
AT1G26880.2	4.23841	0.473384
AT1G29190.1	4.2365	0.473384
AT4G32980.1	4.23459	0.112046
AT5G46220.1	4.23268	0.230306
AT3G11860.1	4.22887	0.473384
AT4G13570.2	4.22887	0.473384
AT3G16470.3	4.22508	0.230306
AT1G64710.1	4.22413	0.230306
AT2G40430.3	4.22413	0.230306
AT1G76440.3	4.22318	0.473384
AT5G33390.1	4.22318	0.473384
AT5G65685.2	4.22223	0.230306
AT2G32350.1	4.22129	0.473384
AT5G48220.2	4.22034	0.230306
AT5G40570.1	4.21563	0.473384
AT5G48330.1	4.21469	0.230306
AT1G21060.1	4.21093	0.230306
AT1G45035.1	4.20811	0.473384
AT1G54870.1	4.20715	2.12112e-09
AT3G14380.1	4.20437	0.473384
AT1G27160.1	4.2025	0.473384
AT5G02910.1	4.2025	0.230306
AT1G04625.1	4.20064	0.473384
AT5G39180.1	4.20064	0.473384
AT5G15840.2	4.19599	0.230306
AT1G15430.2	4.19506	0.230306
AT5G42905.1	4.19506	0.473384
AT3G11580.2	4.1932	0.473384
AT3G45050.4	4.1895	0.473384
AT2G48070.3	4.18765	0.473384
AT5G27020.1	4.18765	0.473384
AT2G17064.1	4.1858	0.473384
AT4G01070.2	4.1858	0.230306
AT4G33720.1	4.1858	0.473384
AT3G16800.3	4.18488	0.230306
AT3G58510.1	4.18457	0.112046
AT1G78030.1	4.18396	0.473384
AT2G33780.1	4.18396	0.473384
AT2G27920.3	4.1812	0.230306
AT4G22120.2	4.18074	0.0545114
AT1G79450.2	4.17936	0.230306
AT2G04020.1	4.17844	0.473384
AT3G28010.1	4.17844	0.473384
AT2G35830.2	4.17478	0.473384
AT2G30670.1	4.17295	0.473384
AT1G11860.2	4.16929	0.230306
AT5G39270.1	4.16747	0.473384
AT5G51180.2	4.16565	0.230306
AT1G65860.1	4.16111	0.230306
AT4G25770.2	4.1602	0.230306
AT2G16790.2	4.15117	0.473384
AT5G61710.1	4.14757	0.473384
AT1G79075.2	4.14578	0.473384
AT3G62090.3	4.1404	0.230306
AT5G59890.2	4.1404	0.473384
AT5G63870.3	4.13951	0.230306
AT1G64760.2	4.13683	0.230306
AT1G07850.1	4.12972	0.230306
AT1G68935.1	4.12794	0.473384
AT3G33103.1	4.12794	0.473384
AT1G73350.1	4.12264	0.473384
AT4G13480.1	4.12264	0.473384
AT1G13930.3	4.11911	0.473384
AT3G13260.1	4.11911	0.473384
AT5G50030.1	4.11911	0.473384
AT2G27570.1	4.11383	0.473384
AT4G10820.1	4.11383	0.473384
AT1G29850.3	4.11208	0.473384
AT5G06950.1	4.10945	0.230306
AT1G21530.2	4.10858	0.230306
AT4G21720.1	4.10858	0.473384
AT5G07180.1	4.10639	0.0545114
AT2G05630.2	4.10508	0.473384
AT5G45775.1	4.10334	0.473384
AT3G21380.1	4.09812	0.230306
AT5G54062.1	4.09812	0.473384
AT3G13672.1	4.09552	0.230306
AT4G36195.2	4.09552	0.230306
AT2G36900.2	4.0912	0.473384
AT3G12250.2	4.0912	0.230306
AT1G62900.1	4.08947	0.473384
AT1G27370.4	4.08861	0.230306
AT2G31190.2	4.08861	0.230306
AT1G11080.2	4.08774	0.230306
AT1G48830.2	4.08774	0.473384
AT1G65980.2	4.08602	0.473384
AT1G76480.2	4.08602	0.473384
AT3G13130.1	4.0843	0.473384
AT3G29130.2	4.08258	0.473384
AT4G24830.2	4.08087	0.230306
AT2G18876.2	4.08001	0.230306
AT4G35030.1	4.07915	0.230306
AT3G23290.2	4.07744	0.473384
AT4G29760.1	4.07744	0.473384
AT4G33390.1	4.0763	0.112046
AT1G04945.3	4.07573	0.112046
AT2G03310.1	4.07402	0.473384
AT2G27229.1	4.07402	0.473384
AT2G19280.2	4.07359	0.0545114
AT3G05160.1	4.07317	0.230306
AT1G17410.2	4.07231	0.473384
AT1G69510.2	4.07231	0.473384
AT2G31210.1	4.07146	0.230306
AT1G22900.1	4.07061	0.473384
AT1G66420.1	4.06721	0.473384
AT5G64990.2	4.06721	0.473384
AT3G60780.1	4.06551	0.473384
AT1G25500.3	4.06466	0.230306
AT2G34030.1	4.06466	0.230306
AT1G29140.1	4.06381	0.473384
AT3G52270.1	4.06212	0.473384
AT1G75410.2	4.06043	0.112046
AT5G35630.2	4.06043	0.230306
AT3G53930.2	4.0593	0.112046
AT4G35440.1	4.0593	0.112046
AT2G03680.2	4.05874	0.473384
AT5G15860.2	4.05284	0.230306
AT3G57130.2	4.04696	0.473384
ATMG00570.1	4.04696	0.473384
AT1G80160.1	4.04528	0.473384
AT1G78780.3	4.04361	0.473384
AT1G78922.1	4.04361	0.473384
AT1G19320.1	4.04194	0.473384
AT5G58330.1	4.04194	0.230306
AT2G29680.2	4.03694	0.230306
AT3G61490.3	4.03528	0.230306
AT2G28420.1	4.03362	0.473384
AT2G39890.2	4.02864	0.230306
AT2G29310.2	4.02699	0.473384
AT3G06770.3	4.02451	0.230306
AT3G60100.1	4.0204	0.230306
AT4G21720.2	4.0204	0.473384
AT1G78810.1	4.01711	0.230306
AT3G56280.1	4.01711	0.473384
AT2G34185.3	4.01547	0.473384
AT2G27670.1	4.01219	0.473384
AT3G20155.1	4.01219	0.473384
AT4G30662.1	4.01219	0.473384
AT4G34170.1	4.01219	0.473384
AT3G21610.2	4.01056	0.473384
AT1G11870.1	4.00729	0.230306
AT2G42130.1	4.00729	0.473384
AT1G10670.4	4.00648	0.230306
AT5G20630.1	4.00387	1.66922e-18
AT5G10890.1	4.00241	0.473384
AT1G51440.1	3.99755	0.230306
AT3G49010.1	3.99755	0.473384
AT5G66020.1	3.99755	0.230306
AT3G23010.1	3.9927	0.230306
AT4G12890.1	3.98626	0.473384
AT3G19800.1	3.98305	0.473384
AT4G15530.2	3.97346	0.112046
AT5G62570.2	3.97267	0.230306
AT2G24645.1	3.97187	0.230306
AT2G25290.3	3.97081	0.112046
AT5G39870.1	3.97028	0.473384
AT3G04715.1	3.96869	0.473384
AT5G16290.2	3.96711	0.230306
AT2G24420.2	3.96315	0.230306
AT5G53490.1	3.96236	0.473384
AT1G64870.1	3.9592	0.473384
AT3G60820.3	3.9592	0.473384
AT4G05470.1	3.9592	0.473384
AT1G70790.1	3.95605	0.473384
AT1G15180.2	3.95291	0.230306
AT1G26630.2	3.95291	0.473384
AT4G28365.1	3.95291	0.473384
AT1G61240.4	3.95212	0.230306
AT1G47300.1	3.94977	0.473384
AT4G31000.2	3.94977	0.230306
AT3G44570.1	3.94821	0.473384
AT1G59550.1	3.94508	0.473384
AT3G19595.1	3.94508	0.473384
AT4G32490.1	3.94196	0.473384
AT5G09780.1	3.9404	0.473384
AT5G35100.2	3.9404	0.473384
AT2G27340.3	3.93885	0.473384
AT2G05400.2	3.93729	0.473384
AT5G44270.1	3.93574	0.473384
AT1G19080.1	3.93419	0.473384
AT2G21800.1	3.93419	0.230306
AT4G29470.1	3.93419	0.473384
AT5G15430.1	3.93419	0.230306
AT5G22430.1	3.93419	0.473384
AT2G46420.1	3.92955	0.230306
AT2G38690.1	3.92801	0.473384
AT3G09750.1	3.92646	0.473384
AT3G52560.4	3.92492	0.473384
AT3G01630.1	3.92415	0.230306
AT3G19790.2	3.92338	0.473384
AT3G16230.2	3.91801	0.230306
AT4G34300.1	3.91725	0.473384
AT4G02005.1	3.90961	0.230306
AT3G13400.1	3.90656	0.230306
AT4G13940.3	3.90656	0.230306
AT1G63760.1	3.90504	0.230306
AT5G65070.2	3.90504	0.473384
AT1G36070.2	3.9005	0.230306
AT1G19620.1	3.89898	0.473384
AT2G13820.2	3.89898	0.473384
AT2G36060.3	3.89898	0.473384
AT1G60380.1	3.89445	0.473384
AT3G60410.2	3.89445	0.230306
AT2G43090.2	3.89144	0.473384
AT5G25360.1	3.88994	0.473384
AT5G50200.2	3.88844	0.473384
AT4G23560.1	3.88522	0.000352404
AT3G47050.1	3.88394	0.230306
AT3G05650.1	3.88294	0.112046
AT5G03480.1	3.88095	0.473384
AT1G53790.1	3.87722	0.230306
AT3G19820.1	3.87499	0.230306
AT3G25260.1	3.87499	0.230306
AT4G01590.3	3.8735	0.473384
AT1G50780.1	3.87202	0.473384
AT5G35337.1	3.87053	0.473384
AT3G54300.2	3.86905	0.473384
AT1G43890.3	3.86314	0.473384
AT3G22360.1	3.86314	0.473384
AT5G48630.2	3.86019	0.473384
AT5G60220.1	3.85431	0.473384
AT5G03350.1	3.85285	0.473384
AT1G66390.1	3.85138	0.473384
AT5G47380.1	3.84773	0.230306
AT4G33980.2	3.847	0.473384
AT5G23670.2	3.84627	0.230306
AT3G30415.1	3.84409	0.230306
AT1G03106.1	3.83276	4.24108e-07
AT2G42610.1	3.83249	0.473384
AT3G25760.1	3.83249	0.473384
AT5G10140.3	3.83249	0.473384
AT5G44500.2	3.8296	0.473384
AT1G26230.1	3.82888	0.230306
AT1G07440.1	3.82385	0.473384
AT1G29110.1	3.82385	0.473384
AT1G33890.1	3.82385	0.473384
AT1G62490.1	3.82385	0.473384
AT5G28262.1	3.82241	0.473384
AT1G36940.1	3.81812	0.473384
AT3G60176.1	3.81669	0.473384
AT1G33930.1	3.81526	0.473384
AT5G11410.1	3.81526	0.473384
AT5G50870.2	3.81241	0.473384
AT1G30660.1	3.81099	0.473384
AT5G20560.1	3.81099	0.473384
AT1G72360.1	3.80814	0.473384
AT2G37210.1	3.80814	0.473384
AT5G07190.2	3.80672	0.473384
AT5G03060.1	3.80531	0.473384
AT1G71450.1	3.80389	0.473384
AT5G17010.1	3.80247	0.230306
AT1G06030.1	3.80106	0.473384
AT5G49620.1	3.80106	0.473384
AT5G42610.1	3.79965	0.473384
AT5G66450.2	3.79824	0.473384
AT1G63630.2	3.79683	0.473384
AT2G39000.2	3.79683	0.473384
AT3G47540.2	3.79683	0.473384
AT5G52390.1	3.79683	0.473384
AT2G37300.2	3.79542	0.473384
AT3G28470.1	3.79542	0.473384
AT2G39470.1	3.79401	0.473384
AT4G19645.2	3.79261	0.473384
AT5G63090.4	3.7884	0.473384
AT1G11560.1	3.7856	0.473384
AT1G01448.2	3.78281	0.473384
AT1G71866.1	3.78141	0.473384
AT4G18220.1	3.78141	0.473384
AT3G48580.1	3.77724	0.473384
AT2G46450.3	3.77515	0.230306
AT4G06615.1	3.77446	0.473384
AT4G29640.1	3.77307	0.473384
AT1G49300.2	3.77169	0.473384
AT3G58070.1	3.77169	0.473384
AT4G18690.1	3.77169	0.473384
AT1G60280.1	3.76892	0.473384
AT5G25530.1	3.76892	0.473384
AT1G12250.2	3.76616	0.473384
AT5G62800.1	3.76478	0.473384
AT5G32440.2	3.76341	0.473384
AT4G00420.1	3.76203	0.473384
AT3G63400.3	3.7586	0.230306
AT4G02200.2	3.75654	0.473384
AT4G08370.1	3.75654	0.473384
AT5G14490.1	3.75654	0.473384
AT5G53420.2	3.7538	0.473384
AT2G30370.1	3.75107	0.473384
AT1G63650.1	3.75039	0.230306
AT2G35300.1	3.75029	2.94104e-12
AT3G03760.1	3.7497	0.473384
AT1G67910.2	3.74834	0.473384
AT5G57550.1	3.74834	0.473384
AT2G17970.3	3.74766	0.230306
AT4G17440.1	3.74562	0.473384
AT4G33280.1	3.74426	0.473384
AT5G51710.2	3.74426	0.230306
AT4G26740.1	3.7429	0.473384
AT5G51910.2	3.7429	0.473384
AT3G46210.4	3.74155	0.473384
AT3G52150.2	3.74155	0.473384
AT5G38430.1	3.74083	2.0908e-09
AT5G02230.2	3.74019	0.473384
AT1G80330.1	3.73613	0.473384
AT3G08510.3	3.73613	0.230306
AT3G13120.2	3.73209	0.473384
AT3G57460.1	3.73209	0.473384
AT3G13560.2	3.73007	0.230306
AT3G04700.1	3.72939	0.473384
AT5G63880.2	3.72805	0.473384
AT3G54530.1	3.72671	0.473384
AT1G33060.1	3.7247	0.230306
AT4G10600.1	3.72135	0.473384
AT3G57370.1	3.71601	0.473384
AT1G02510.1	3.71202	0.473384
AT2G45630.1	3.71202	0.473384
AT5G47670.2	3.71069	0.473384
AT3G14110.3	3.70937	0.473384
AT3G12775.1	3.70804	0.473384
AT5G60140.1	3.70804	0.473384
AT3G21350.2	3.70672	0.473384
AT3G03230.1	3.70539	0.473384
AT3G25050.1	3.70407	0.473384
AT2G45650.1	3.70275	0.473384
AT1G66000.1	3.70011	0.473384
AT5G47470.1	3.70011	0.473384
AT5G53100.1	3.70011	0.473384
AT4G27250.1	3.6988	0.473384
AT1G21350.1	3.69617	0.473384
AT1G58280.4	3.69617	0.473384
AT3G03010.2	3.69617	0.473384
AT1G26515.1	3.69223	0.473384
AT3G61070.2	3.68309	0.473384
AT2G16190.1	3.68178	0.473384
AT4G09770.2	3.68178	0.473384
AT4G10850.1	3.68048	0.473384
AT4G39760.1	3.68048	0.473384
AT2G21260.1	3.67789	0.473384
AT3G13850.1	3.67659	0.473384
AT5G63440.1	3.67659	0.473384
AT3G25030.1	3.674	0.473384
AT1G74290.1	3.67271	0.473384
AT2G03020.1	3.67141	0.473384
AT1G49730.1	3.66948	0.230306
AT2G29525.3	3.66755	0.473384
AT4G12460.2	3.6669	0.230306
AT1G75890.2	3.66626	0.473384
AT5G28463.1	3.66626	0.473384
AT2G27380.1	3.66283	0.00131317
AT5G62490.1	3.66283	0.00131317
AT5G63540.1	3.66112	0.230306
AT2G38365.1	3.65856	0.473384
AT5G47330.1	3.65856	0.473384
AT1G17110.2	3.65387	0.112046
AT1G60980.1	3.65345	0.473384
AT4G20520.1	3.65345	0.473384
AT5G48655.1	3.65217	0.473384
AT5G51480.1	3.6509	0.230306
AT3G01810.3	3.64962	0.112046
AT4G17250.2	3.64899	0.230306
AT5G26610.3	3.64454	0.473384
AT3G17070.1	3.64075	0.473384
AT3G51260.2	3.64075	0.473384
AT2G20100.2	3.63885	0.230306
AT2G36325.1	3.63696	0.473384
AT4G12790.4	3.63318	0.473384
AT1G75060.2	3.63067	0.473384
AT5G03620.1	3.62878	0.230306
AT3G22555.1	3.62816	0.473384
AT1G73650.4	3.62565	0.473384
AT2G26135.1	3.62315	0.473384
AT3G11470.2	3.62315	0.473384
AT5G56640.1	3.62315	0.473384
AT5G47435.1	3.6219	0.473384
AT2G24490.1	3.61816	0.473384
AT3G18010.1	3.61692	0.473384
AT1G04110.1	3.61195	0.230306
AT3G06550.2	3.61133	0.230306
AT2G18030.2	3.60824	0.473384
AT2G31600.2	3.607	0.473384
AT1G07730.2	3.60454	0.473384
AT1G56700.3	3.60454	0.473384
AT5G15060.1	3.6033	0.473384
AT5G07090.2	3.59961	0.473384
AT4G37890.1	3.599	0.230306
AT1G70700.2	3.59838	0.473384
AT1G21430.1	3.59716	0.473384
AT5G09820.1	3.59226	0.473384
AT2G14840.1	3.59104	0.473384
AT1G17040.1	3.58981	0.230306
AT4G32560.1	3.58859	0.473384
AT4G33770.2	3.58859	0.473384
AT4G01130.1	3.58737	0.473384
AT1G22300.2	3.58616	0.473384
AT1G24735.2	3.58494	0.473384
AT3G14590.3	3.58494	0.230306
AT1G59520.2	3.58251	0.473384
AT3G58390.1	3.58251	0.473384
AT5G13655.1	3.58251	0.473384
AT5G42430.1	3.58251	0.473384
AT3G47340.3	3.58008	0.230306
AT5G40520.2	3.57827	0.230306
AT1G14380.3	3.57766	0.230306
AT1G66660.1	3.57403	0.473384
AT2G20830.3	3.57403	0.473384
AT5G18290.1	3.57403	0.473384
AT2G31550.1	3.57283	0.473384
AT4G17780.1	3.57162	0.473384
AT5G40580.1	3.56921	0.473384
AT5G43380.2	3.56921	0.473384
AT5G51030.1	3.56561	0.473384
AT1G67610.1	3.56081	0.473384
AT5G57810.1	3.55842	0.473384
AT1G17150.1	3.55723	0.473384
AT1G55520.2	3.55723	0.473384
AT5G60880.2	3.55485	0.473384
AT1G09932.2	3.55246	0.473384
AT2G09795.1	3.55128	0.473384
AT3G60590.3	3.55009	0.473384
AT2G34540.1	3.5489	0.473384
AT1G14520.2	3.54771	0.473384
AT5G24420.1	3.54771	0.473384
AT1G20320.1	3.54653	0.473384
AT1G56510.1	3.54535	0.112046
AT1G31485.1	3.54416	0.473384
AT2G37300.1	3.54298	0.473384
AT5G38270.1	3.54298	0.473384
AT5G02270.2	3.54062	0.473384
AT1G08150.1	3.53944	0.230306
AT1G61720.1	3.53944	0.473384
AT2G07130.1	3.53944	0.473384
ATMG00650.1	3.5373	0.00251858
AT3G44620.2	3.53356	0.473384
AT3G17320.1	3.53239	0.473384
AT1G06990.1	3.53004	0.473384
AT1G58807.1	3.53004	0.112046
AT3G44460.1	3.53004	0.473384
AT3G29240.1	3.52887	0.473384
AT1G54355.1	3.52653	0.473384
AT5G16235.1	3.52537	0.473384
AT5G47900.3	3.5242	0.473384
AT3G49640.2	3.52303	0.473384
AT2G14760.1	3.5207	0.473384
AT3G52310.1	3.51954	0.230306
AT4G25720.2	3.51954	0.473384
AT3G03240.1	3.51722	0.473384
AT2G39250.1	3.51606	0.473384
AT2G02960.2	3.5149	0.473384
AT2G41470.1	3.5149	0.473384
AT1G27940.1	3.51374	0.112046
AT1G70000.1	3.51374	0.473384
AT1G12980.1	3.51143	0.473384
AT2G42320.2	3.51143	0.230306
AT3G13820.1	3.51143	0.473384
AT5G19880.1	3.51143	0.473384
AT5G60970.1	3.51143	0.473384
AT4G37070.4	3.50681	0.473384
AT2G14720.2	3.50623	0.230306
AT3G58950.1	3.50451	0.473384
AT4G19470.1	3.50451	0.473384
AT2G41570.1	3.50106	0.473384
AT4G22880.1	3.50106	0.473384
AT3G59510.1	3.49762	0.473384
AT4G24350.1	3.49762	0.473384
AT5G49200.1	3.49762	0.473384
AT5G59560.1	3.49762	0.473384
AT3G50990.1	3.49648	0.473384
AT4G10490.1	3.49648	0.473384
AT3G46210.3	3.49533	0.473384
AT2G31560.2	3.49419	0.473384
AT4G20380.7	3.49191	0.473384
AT1G03780.2	3.49077	0.230306
AT2G17540.2	3.48849	0.473384
AT3G62000.2	3.48849	0.473384
AT1G22670.1	3.48735	0.473384
AT1G69400.2	3.48735	0.473384
AT5G20810.2	3.48508	0.473384
AT1G49760.2	3.48111	0.230306
AT5G40940.1	3.48055	0.473384
AT5G45910.1	3.47829	0.473384
AT4G32000.1	3.47716	0.473384
AT2G27280.1	3.4704	0.473384
AT3G44060.1	3.4704	0.473384
AT3G01980.1	3.46255	0.473384
AT4G28150.1	3.46255	0.473384
AT5G28646.1	3.46032	0.473384
AT3G05600.1	3.45698	0.473384
AT4G09565.1	3.45698	0.473384
AT4G29450.1	3.45698	0.230306
AT2G18690.2	3.45031	0.473384
AT3G46110.1	3.45031	0.473384
AT3G46260.1	3.44699	0.473384
AT5G51420.1	3.44368	0.473384
AT1G55610.1	3.44331	0.112046
AT5G48690.1	3.44258	0.473384
AT4G13420.1	3.43983	0.230306
AT1G28960.2	3.43379	0.473384
AT5G04500.1	3.4316	0.230306
AT2G31350.2	3.42941	0.473384
AT5G45960.1	3.42941	0.473384
AT5G16960.1	3.42723	0.473384
AT1G02100.2	3.42396	0.473384
AT1G73920.2	3.42288	0.230306
AT5G54610.1	3.42288	0.473384
AT3G18100.1	3.42233	0.230306
AT3G27110.2	3.4207	0.473384
AT3G49060.2	3.4207	0.230306
AT1G30040.2	3.4142	0.473384
AT2G40925.1	3.4142	0.473384
AT3G20920.2	3.4142	0.473384
AT5G35950.1	3.4142	0.473384
AT4G38225.2	3.41204	0.473384
AT5G66250.4	3.41204	0.473384
AT1G79580.3	3.41097	0.473384
AT4G10000.1	3.40558	0.473384
AT5G15840.1	3.40451	0.473384
AT5G13890.1	3.40344	0.473384
AT4G23350.1	3.40022	0.473384
AT2G36800.1	3.3998	3.5359e-07
AT3G09560.1	3.3998	0.00480568
AT4G10020.1	3.3998	0.00480568
AT4G16690.1	3.3998	0.00480568
AT5G10340.1	3.3998	0.00480568
AT1G51770.1	3.39702	0.473384
AT5G43910.3	3.39702	0.473384
AT2G14245.1	3.39595	0.473384
AT5G57700.2	3.39488	0.473384
AT5G45770.1	3.39382	0.473384
AT5G07050.1	3.39062	0.473384
AT2G46280.1	3.38744	0.473384
AT4G33580.2	3.38638	0.473384
AT5G37660.2	3.38532	0.473384
AT1G61390.2	3.3795	0.230306
AT4G33360.2	3.37792	0.473384
AT4G12840.2	3.37687	0.473384
AT5G13220.2	3.37161	0.473384
AT1G52730.2	3.36742	0.473384
AT1G68800.1	3.36638	0.473384
AT2G03360.1	3.36429	0.473384
AT1G08000.2	3.3622	0.473384
AT4G21450.3	3.36116	0.473384
AT4G19870.1	3.36012	0.473384
AT1G24265.3	3.35804	0.473384
AT1G33811.1	3.35804	0.473384
AT3G19470.1	3.35804	0.473384
AT2G33620.4	3.357	0.473384
AT3G60300.2	3.357	0.473384
AT4G33510.2	3.357	0.473384
AT1G26130.1	3.35596	0.112046
AT3G50210.1	3.35596	0.473384
AT3G61250.1	3.35492	0.473384
AT2G05914.1	3.35388	0.473384
AT4G18970.1	3.35388	0.473384
AT5G10660.2	3.35181	0.473384
AT3G49950.1	3.34871	0.473384
AT1G45249.2	3.34562	0.473384
AT5G06510.3	3.34562	0.473384
AT5G56960.1	3.34459	0.473384
AT5G52940.1	3.34356	0.473384
AT4G28860.2	3.3415	0.473384
AT3G14350.2	3.33945	0.230306
AT1G14480.2	3.33842	0.473384
AT2G21420.1	3.33842	0.473384
AT4G22390.1	3.3374	0.473384
AT5G41080.2	3.3374	0.473384
AT3G07620.1	3.33228	0.473384
AT4G22890.5	3.33228	0.473384
AT5G66180.3	3.33228	0.473384
AT1G23820.2	3.33024	0.473384
AT4G25580.1	3.3258	7.35534e-05
AT5G07330.1	3.3258	1.18334e-08
AT1G72910.1	3.32515	0.473384
AT3G15720.2	3.32515	0.473384
AT5G04980.1	3.32515	0.473384
AT2G23170.1	3.32357	0
AT5G53120.4	3.32312	0.473384
AT2G32680.1	3.32211	0.230306
AT1G49870.1	3.32109	0.230306
AT4G00590.2	3.32008	0.473384
AT1G62610.3	3.31806	0.473384
AT2G36000.2	3.31806	0.473384
AT5G46370.1	3.31402	0.473384
AT1G01070.2	3.31201	0.473384
AT3G13460.1	3.3105	0.230306
AT1G18810.1	3.30999	0.473384
AT5G56300.1	3.30899	0.473384
AT1G26240.1	3.30798	0.473384
AT5G16120.2	3.30698	0.473384
AT2G34130.1	3.30648	0.230306
AT4G12720.3	3.30397	0.473384
AT4G39460.2	3.30397	0.473384
AT5G57240.1	3.30397	0.473384
AT5G02900.1	3.30197	0.473384
AT4G30900.1	3.29997	0.473384
AT2G32480.2	3.29898	0.473384
AT4G37070.1	3.29499	0.473384
AT1G09790.1	3.294	0.473384
AT4G35110.2	3.293	0.473384
AT4G01450.2	3.29201	0.473384
AT2G47300.2	3.29102	0.230306
AT5G12330.3	3.29002	0.473384
AT1G33970.2	3.28903	0.473384
AT1G64090.2	3.28903	0.473384
AT2G39770.2	3.28903	0.473384
AT1G19660.2	3.28804	0.473384
AT3G06437.1	3.28606	0.473384
AT5G65310.2	3.28508	0.473384
AT1G30470.2	3.28409	0.230306
AT5G42560.3	3.28409	0.473384
AT1G78640.1	3.28113	0.473384
AT4G21130.1	3.28014	0.473384
AT3G13920.4	3.27818	0.473384
AT5G17460.2	3.27719	0.473384
AT1G03310.2	3.27523	0.230306
AT4G09584.1	3.27523	0.473384
AT1G79910.1	3.27425	0.473384
AT1G29980.2	3.27229	0.473384
AT3G09940.2	3.27229	0.473384
AT2G40830.3	3.26935	0.473384
AT4G25990.2	3.26837	0.473384
AT2G14670.1	3.26642	0.473384
AT4G27190.1	3.26642	0.230306
AT2G46320.1	3.26447	0.473384
AT2G26030.2	3.26155	0.473384
AT3G28130.1	3.25767	0.473384
AT2G44240.1	3.25573	0.473384
AT2G01690.2	3.25428	0.230306
AT1G44910.2	3.2538	0.230306
AT1G45100.1	3.25186	0.473384
AT5G65430.3	3.24779	0.00911494
AT1G17810.1	3.24779	0.00911494
AT1G75830.1	3.24779	0.00911494
AT3G07300.3	3.24779	0.00911494
AT3G19620.1	3.24779	0.00911494
AT3G47710.1	3.24779	0.00911494
AT5G04510.2	3.24779	0.00911494
AT3G47430.1	3.24779	0.00911494
AT1G03180.2	3.24704	0.473384
AT5G53220.3	3.24704	0.473384
AT1G43170.9	3.24608	0.473384
AT2G13450.1	3.2432	0.473384
AT5G08730.1	3.2432	0.473384
AT5G13490.2	3.24224	0.473384
AT3G04970.2	3.24128	0.473384
AT2G37560.1	3.23936	0.473384
AT4G06676.2	3.23841	0.473384
AT1G64820.1	3.23745	0.473384
AT5G21150.1	3.23745	0.230306
AT3G50940.1	3.23554	0.473384
AT4G29250.1	3.23554	0.473384
AT5G23720.2	3.23459	0.230306
AT1G01910.4	3.23363	0.473384
AT3G53270.3	3.23268	0.473384
AT1G61320.1	3.23173	0.473384
AT1G14270.4	3.23077	0.473384
AT2G07070.1	3.22982	0.473384
AT2G24680.1	3.22982	0.473384
AT4G26095.1	3.2246	0.230306
AT1G34460.2	3.22413	0.473384
AT5G06950.4	3.22413	0.473384
AT2G25840.2	3.22034	0.473384
AT2G31010.1	3.22034	0.230306
AT5G41680.2	3.22034	0.473384
AT2G26600.2	3.21751	0.473384
AT3G17611.2	3.21657	0.473384
AT5G29000.3	3.21657	0.473384
AT1G07010.1	3.21469	0.473384
AT5G10030.2	3.21375	0.473384
AT1G73175.1	3.21187	0.473384
AT4G10670.1	3.21187	0.473384
AT5G23870.1	3.20811	0.473384
AT2G33620.3	3.20718	0.473384
AT5G22620.2	3.20718	0.473384
AT5G49130.1	3.20718	0.473384
AT1G22280.2	3.20624	0.473384
AT2G21940.4	3.20624	0.473384
AT1G75180.1	3.20531	0.473384
AT3G14990.3	3.20157	0.473384
AT1G28210.1	3.19599	0.473384
AT2G46200.2	3.19599	0.473384
AT3G49900.1	3.19506	0.473384
AT5G09610.1	3.19506	0.473384
AT2G40810.2	3.1932	0.473384
AT4G02320.1	3.19228	0.473384
AT4G20790.1	3.19228	0.473384
AT4G31010.2	3.19135	0.473384
AT4G13800.1	3.19042	0.473384
AT4G28420.2	3.19042	0.473384
AT5G46200.1	3.19042	0.473384
AT3G57680.1	3.1895	0.473384
AT4G15760.2	3.1895	0.473384
AT3G60510.2	3.18765	0.473384
AT5G52930.1	3.18673	0.473384
AT5G45820.1	3.1858	0.473384
AT1G08920.3	3.18488	0.473384
AT1G80470.1	3.18488	0.473384
AT3G52050.1	3.18396	0.473384
AT5G43360.1	3.18396	0.473384
AT4G33300.2	3.1789	0.230306
AT5G19360.1	3.17844	0.473384
AT4G15010.1	3.17569	0.473384
AT2G36750.1	3.17386	0.473384
AT3G23480.2	3.17386	0.473384
AT1G32200.2	3.17295	0.473384
AT3G51800.2	3.17021	0.473384
AT5G17500.1	3.17021	0.473384
AT5G36001.1	3.17021	0.473384
AT1G06830.1	3.16533	0.000258016
AT5G38420.1	3.16533	8.87904e-11
AT2G26030.3	3.16383	0.473384
AT2G30550.1	3.16292	0.473384
AT5G45710.2	3.16292	0.473384
AT5G04190.1	3.16202	0.473384
AT5G65210.4	3.16111	0.473384
AT1G29040.1	3.1602	0.473384
AT5G47080.3	3.15749	0.473384
AT2G02890.1	3.15658	0.473384
AT3G44540.2	3.15478	0.473384
AT4G13730.2	3.15387	0.473384
AT3G10350.2	3.15207	0.473384
AT4G27570.1	3.15207	0.473384
AT5G23870.2	3.15207	0.473384
AT4G28040.4	3.15027	0.473384
AT3G12250.1	3.14937	0.473384
AT2G28930.3	3.14847	0.473384
AT3G52340.2	3.14847	0.473384
AT1G02630.1	3.14488	0.473384
AT1G66330.1	3.14398	0.473384
AT2G19940.2	3.14398	0.473384
AT4G00236.1	3.14398	0.473384
AT4G20440.1	3.14309	0.473384
AT5G44930.2	3.14309	0.473384
AT5G66640.1	3.1404	0.473384
AT1G72830.3	3.13951	0.473384
AT5G48880.3	3.13951	0.473384
AT2G34090.2	3.13862	0.473384
AT4G34460.4	3.13862	0.473384
AT4G39870.2	3.13683	0.473384
AT5G19210.2	3.13594	0.473384
AT3G11310.1	3.13505	0.473384
AT5G13750.2	3.13505	0.473384
AT1G13070.1	3.13238	0.473384
AT5G41840.1	3.13238	0.473384
AT2G22980.3	3.13149	0.473384
AT3G09120.1	3.1306	0.473384
AT2G36770.1	3.12794	0.473384
AT1G68010.1	3.12706	0.473384
AT2G47020.2	3.12529	0.473384
AT4G31600.2	3.12352	0.473384
AT3G43586.1	3.12264	0.473384
AT2G22475.2	3.12087	0.473384
AT1G79370.1	3.11647	0.473384
AT3G01570.1	3.11349	8.8445e-09
AT1G14570.4	3.1112	0.473384
AT5G09640.1	3.1112	0.473384
AT3G32925.1	3.10683	0.473384
AT5G06760.1	3.1034	1.04602e-11
AT1G21850.1	3.10334	0.473384
AT2G16180.1	3.10334	0.112046
AT2G44570.1	3.09812	0.473384
AT4G14740.2	3.09726	0.473384
AT5G26582.1	3.09682	0.230306
AT1G11860.3	3.09466	0.473384
AT1G05670.2	3.09422	0.230306
AT1G10070.3	3.09292	0.473384
AT5G42080.2	3.09206	0.473384
AT3G51370.2	3.09033	0.473384
AT1G30210.1	3.08947	0.473384
AT1G61240.2	3.08774	0.473384
AT5G65100.1	3.08774	0.473384
AT3G54060.2	3.08688	0.473384
AT5G48000.3	3.08688	0.473384
AT2G17500.1	3.08602	0.473384
AT4G38160.2	3.08516	0.473384
AT3G21755.1	3.0843	0.473384
AT3G55740.2	3.08344	0.473384
AT3G28540.1	3.08258	0.473384
AT2G17470.1	3.07915	0.473384
AT1G02813.1	3.07787	0.0171672
AT1G45010.1	3.07787	0.0171672
AT1G64680.1	3.07787	0.0171672
AT2G04240.2	3.07787	0.0171672
AT2G35310.1	3.07787	0.0171672
AT2G41600.1	3.07787	0.0171672
AT3G13900.1	3.07787	0.0171672
AT3G47640.1	3.07787	0.0171672
AT4G06634.1	3.07787	0.0171672
AT4G30830.1	3.07787	0.0171672
AT4G31351.1	3.07787	0.0171672
AT5G15200.2	3.07787	0.0171672
AT5G59613.1	3.07787	0.0171672
AT1G11330.2	3.07787	0.0171672
AT3G56891.1	3.07787	0.0171672
AT4G23950.1	3.07744	0.473384
AT1G01140.1	3.07487	0.473384
AT1G35730.1	3.06976	0.473384
AT5G46390.2	3.06806	0.473384
AT5G62520.2	3.06551	0.473384
AT1G11770.1	3.06466	0.473384
AT1G52950.1	3.06466	0.473384
AT2G12190.1	3.06212	0.473384
AT1G79480.2	3.06043	0.473384
AT3G02540.3	3.06043	0.473384
AT4G17098.1	3.05789	0.473384
AT3G26280.1	3.05536	0.473384
AT5G45850.1	3.05536	0.473384
AT3G29110.1	3.05452	0.473384
AT5G39460.1	3.05199	0.473384
AT2G43180.1	3.05115	0.473384
AT2G31810.2	3.05031	0.473384
AT5G67580.2	3.04864	0.473384
AT4G33260.2	3.04528	0.473384
AT3G54070.1	3.04445	0.473384
AT5G51530.1	3.04445	0.230306
AT2G22300.2	3.04236	0.230306
AT2G38220.1	3.04194	0.473384
AT3G53040.1	3.04134	2.99326e-08
AT3G59030.1	3.04111	0.473384
AT5G24318.1	3.03944	0.473384
AT4G25340.2	3.03861	0.473384
AT1G66270.2	3.03611	0.473384
AT2G39640.1	3.03611	0.473384
AT5G26940.2	3.03611	0.473384
AT4G36920.2	3.02947	0.473384
AT5G65720.2	3.02947	0.473384
AT2G03280.2	3.02864	0.473384
AT3G12620.2	3.02616	0.473384
AT3G45620.2	3.02616	0.473384
AT3G10230.2	3.02369	0.473384
AT3G26940.1	3.01793	0.473384
AT1G27110.2	3.01711	0.473384
AT5G52350.1	3.01465	0.473384
AT1G26390.1	3.01301	0.473384
AT3G59430.2	3.00893	0.473384
AT5G14420.4	3.00893	0.473384
AT1G11990.1	3.00485	0.473384
AT1G52100.2	3.00404	0.473384
AT5G14420.3	3.00404	0.473384
AT5G14420.1	2.99431	0.473384
AT3G16520.2	2.9927	0.473384
AT3G06560.1	2.99108	0.473384
AT4G22505.1	2.99028	0.473384
AT5G26850.4	2.99028	0.230306
AT1G04120.2	2.98679	0.112046
AT5G07890.3	2.98626	0.473384
AT5G14820.1	2.98545	0.473384
AT4G38230.3	2.98144	0.473384
AT2G26170.2	2.97984	0.473384
AT2G44930.1	2.97825	0.473384
AT5G37340.2	2.97745	0.473384
AT4G00500.1	2.97585	0.473384
AT4G38230.2	2.97107	0.473384
AT3G57800.1	2.96949	0.473384
AT5G03415.2	2.96869	0.473384
AT4G32520.2	2.96631	0.473384
AT5G27895.1	2.96592	0.230306
AT4G14500.2	2.96473	0.473384
AT1G05630.2	2.96394	0.230306
AT5G46380.1	2.96394	0.473384
AT2G31830.2	2.96117	0.230306
AT1G01980.1	2.96078	0.473384
AT1G30710.1	2.9592	0.473384
AT4G00350.1	2.9592	0.473384
AT5G11200.3	2.95684	0.473384
AT5G48000.2	2.95684	0.473384
AT4G33080.2	2.95605	0.473384
AT2G01450.3	2.95291	0.473384
AT2G19610.2	2.95134	0.473384
AT3G28510.1	2.95055	0.473384
AT5G49970.2	2.94977	0.473384
AT1G63110.3	2.94899	0.473384
AT1G14250.1	2.94664	0.473384
AT2G02080.2	2.94508	0.473384
AT5G28920.1	2.94352	0.473384
AT5G55700.2	2.93962	0.473384
AT1G10210.2	2.93497	0.473384
AT4G39640.2	2.93419	0.473384
AT1G68130.2	2.92801	0.473384
AT1G75940.1	2.92185	0.473384
AT1G18090.1	2.92108	0.473384
AT3G13810.3	2.91954	0.473384
AT5G18255.2	2.91648	0.473384
AT1G68780.1	2.91571	0.473384
AT2G36010.1	2.91342	0.473384
AT5G37470.1	2.91266	0.473384
AT4G01985.1	2.91189	0.473384
AT3G11920.1	2.91037	0.473384
AT2G40050.1	2.90961	0.473384
AT5G50640.1	2.90504	0.473384
AT4G15480.1	2.9023	2.7209e-30
AT4G19050.1	2.90125	0.230306
AT1G55540.1	2.89823	0.112046
AT4G31080.2	2.89823	0.473384
AT5G05740.3	2.89747	0.473384
AT2G27350.1	2.89521	0.473384
AT2G26260.2	2.89144	0.473384
AT2G15020.1	2.89069	0.473384
AT5G44750.2	2.88956	0.230306
AT1G30620.2	2.88769	0.473384
AT1G77180.3	2.88769	0.473384
AT2G30480.4	2.88694	0.473384
AT4G18905.2	2.88619	0.473384
AT2G26550.2	2.88522	0.0320632
AT3G29030.1	2.88522	0.0320632
AT1G04950.3	2.88522	0.0320632
AT1G56600.1	2.88522	9.22296e-05
AT1G73020.1	2.88522	0.0320632
AT2G07769.1	2.88522	0.0320632
AT2G13680.1	2.88522	0.0320632
AT2G21210.1	2.88522	0.0320632
AT2G31450.1	2.88522	0.0320632
AT2G39725.1	2.88522	0.0320632
AT2G40180.1	2.88522	0.0320632
AT2G47190.1	2.88522	0.0320632
AT3G19370.1	2.88522	0.0320632
AT3G20395.1	2.88522	0.0320632
AT3G28220.1	2.88522	0.0320632
AT4G19150.2	2.88522	0.0320632
AT4G21490.1	2.88522	0.0320632
AT4G35660.1	2.88522	0.0320632
AT5G02600.2	2.88522	0.0320632
AT5G36120.1	2.88522	0.0320632
AT5G38410.1	2.88522	0.0016337
AT5G50360.1	2.88522	0.0320632
AT5G55930.1	2.88522	0.0320632
AT5G58300.2	2.88522	0.0320632
AT2G39730.3	2.88394	0.473384
AT3G22970.2	2.8802	0.473384
AT1G26330.1	2.87499	0.230306
AT5G66210.2	2.87424	0.473384
AT4G36490.1	2.87276	0.473384
AT5G39785.1	2.86683	0.473384
AT4G39480.1	2.86609	0.473384
AT3G05270.1	2.86461	0.473384
AT1G51750.1	2.86314	0.473384
AT2G14910.2	2.8624	0.473384
AT1G71370.1	2.86019	0.473384
AT1G77110.1	2.85945	0.473384
AT3G19850.1	2.85651	0.473384
AT2G05210.3	2.85285	0.473384
AT1G70130.1	2.85212	0.473384
AT4G23280.1	2.85212	0.473384
AT4G08550.1	2.84554	0.473384
AT5G20690.1	2.84554	0.473384
AT4G13710.2	2.84409	0.473384
AT5G49650.2	2.84336	0.473384
AT5G02500.2	2.84263	0.473384
AT2G42510.1	2.84118	0.473384
AT5G59980.1	2.84118	0.473384
AT3G24200.2	2.83755	0.473384
AT2G44170.1	2.83393	0.473384
AT5G22820.1	2.83321	0.473384
AT1G20560.2	2.8296	0.473384
AT5G28910.1	2.82816	0.473384
AT3G46980.2	2.82528	0.473384
AT3G55610.2	2.82528	0.473384
AT4G06498.1	2.81955	0.473384
AT2G41450.2	2.8174	0.473384
AT1G12570.1	2.8117	0.473384
AT2G04880.1	2.81099	0.473384
AT5G35360.3	2.81028	0.473384
AT4G32650.2	2.80602	0.473384
AT3G48090.2	2.80531	0.473384
AT3G51290.1	2.8046	0.473384
AT5G62130.2	2.80318	0.473384
AT2G40955.1	2.80247	0.473384
AT1G76380.3	2.79824	0.473384
AT3G26744.1	2.79824	0.473384
AT1G25280.2	2.79612	0.473384
AT1G35530.1	2.79542	0.230306
AT5G62890.3	2.79472	0.473384
AT1G04580.1	2.79401	0.230306
AT2G47850.3	2.7891	0.473384
AT5G53220.2	2.7884	0.473384
AT3G14830.2	2.7856	0.473384
AT4G05540.1	2.78141	0.473384
AT5G61900.1	2.78072	0.473384
AT1G67290.1	2.78002	0.473384
AT5G04090.2	2.77831	0.00298606
AT1G73165.1	2.77831	0.00298606
AT3G50330.1	2.77831	0.00298606
AT5G04320.2	2.77831	0.00298606
AT5G66780.1	2.77831	1.79044e-05
AT2G43970.2	2.77654	0.473384
AT3G63445.2	2.77585	0.473384
AT2G26980.3	2.77446	0.473384
AT2G06270.1	2.7703	0.473384
AT3G01870.1	2.76409	0.473384
AT3G26570.1	2.76203	0.473384
AT5G42690.1	2.76134	0.473384
AT1G16020.1	2.75722	0.473384
AT2G16890.2	2.74083	2.16866e-07
AT1G19715.1	2.74019	0.473384
AT2G27120.1	2.73411	0.112046
AT4G32212.1	2.72604	0.473384
AT4G17710.1	2.71934	0.473384
AT3G14950.1	2.71601	0.473384
AT3G42727.1	2.71601	0.473384
AT1G53200.2	2.71401	0.473384
AT2G26450.1	2.71335	0.473384
AT2G31280.2	2.71202	0.473384
AT4G16745.2	2.71136	0.473384
AT1G53040.1	2.71069	0.473384
AT1G29560.1	2.70738	0.473384
AT4G10580.1	2.70341	0.230306
AT4G14690.1	2.70236	6.66748e-19
AT5G62110.1	2.6988	0.473384
AT2G14230.1	2.69682	0.473384
AT1G21230.1	2.69223	0.473384
AT5G58830.1	2.69223	0.473384
AT5G56900.1	2.68961	0.473384
AT5G17530.1	2.68896	0.473384
AT3G01090.2	2.6883	0.473384
AT3G55400.2	2.687	0.473384
AT5G15250.2	2.68439	0.473384
AT4G18290.1	2.68309	0.473384
AT1G68530.2	2.68048	0.473384
AT3G04810.1	2.67465	0.473384
AT4G28260.2	2.67206	0.473384
AT1G09420.2	2.66948	0.473384
AT1G76280.2	2.66561	0.473384
AT1G29090.1	2.66283	0.0054183
AT1G67090.1	2.66283	1.49757e-12
AT2G29940.1	2.66283	0.0592792
AT3G04290.1	2.66283	5.77302e-05
AT3G14172.2	2.66283	0.0592792
AT3G15740.1	2.66283	0.0592792
AT3G59400.1	2.66283	5.77302e-05
AT4G31520.1	2.66283	0.0592792
AT1G08040.1	2.66283	0.0592792
AT1G08270.1	2.66283	0.0592792
AT1G13790.1	2.66283	0.0592792
AT1G16560.3	2.66283	0.0592792
AT1G33670.1	2.66283	0.0592792
AT1G34842.1	2.66283	0.0592792
AT1G57770.1	2.66283	0.0592792
AT1G67000.1	2.66283	0.0592792
AT1G72855.1	2.66283	0.0592792
AT1G77525.1	2.66283	0.0592792
AT2G07683.1	2.66283	0.0592792
AT2G22300.1	2.66283	0.0592792
AT2G31960.1	2.66283	0.0592792
AT3G05520.1	2.66283	0.0592792
AT3G16520.3	2.66283	0.0592792
AT3G30350.2	2.66283	0.0592792
AT3G30867.1	2.66283	0.0592792
AT4G18070.1	2.66283	0.0592792
AT4G24230.2	2.66283	0.0592792
AT4G29440.2	2.66283	0.0592792
AT5G02120.1	2.66283	0.0054183
AT5G06180.1	2.66283	0.0592792
AT5G16980.2	2.66283	0.0592792
AT5G26700.1	2.66283	0.0592792
AT5G47610.1	2.66283	0.0592792
AT5G57270.1	2.66283	0.0592792
AT5G61550.1	2.66283	0.0592792
AT5G65685.1	2.66283	0.0592792
AT3G06080.1	2.65728	0.473384
AT1G02020.1	2.656	0.473384
AT5G61150.2	2.65536	0.473384
AT2G03250.1	2.64772	0.473384
AT5G45300.1	2.64772	0.473384
AT3G55120.1	2.64302	5.48808e-101
AT3G54010.2	2.64264	0.473384
AT1G71710.1	2.64138	0.473384
AT5G55600.2	2.62253	0.473384
AT3G20270.1	2.62066	0.473384
AT2G01810.1	2.6163	0.473384
AT4G23220.1	2.61568	0.473384
AT2G24960.2	2.61381	0.473384
AT2G32170.2	2.61257	0.473384
AT3G09450.1	2.61195	0.473384
AT1G02020.2	2.60886	0.473384
AT1G20150.1	2.60269	0.473384
AT3G23120.1	2.59532	0.473384
AT3G55800.1	2.59244	2.42602e-07
AT5G42080.3	2.58859	0.473384
AT1G01260.2	2.5813	0.473384
AT3G19370.2	2.58069	0.473384
AT1G22830.2	2.57464	0.473384
AT4G30560.1	2.57102	0.473384
AT5G22910.1	2.56621	0.473384
AT1G75730.2	2.56501	0.473384
AT5G28850.1	2.56022	0.473384
AT3G23370.2	2.55783	0.473384
AT1G56610.1	2.55604	0.473384
AT1G05890.2	2.55544	0.473384
AT4G09875.1	2.55425	0.473384
AT5G62210.1	2.55247	1.0487e-36
AT2G44090.2	2.54653	0.473384
AT4G25530.1	2.53944	0.473384
AT1G69730.1	2.53826	0.473384
AT1G52000.1	2.53767	0.473384
AT1G67900.1	2.53767	0.473384
AT2G04570.1	2.5373	0.00975108
AT3G58520.1	2.5373	0.00975108
AT1G48550.1	2.5373	0.00975108
AT3G18240.1	2.5373	0.00975108
AT3G48200.1	2.5373	0.00975108
AT3G61400.1	2.5373	0.00975108
AT5G45530.1	2.53709	0.473384
AT1G35790.1	2.53239	0.230306
AT1G72770.3	2.53063	0.473384
AT3G54510.2	2.52362	0.473384
AT3G12550.1	2.51432	0.473384
AT2G30240.1	2.51143	0.473384
AT5G60300.3	2.51027	0.473384
AT5G08640.1	2.50671	1.0712e-21
AT3G26890.4	2.50336	0.473384
AT2G39800.2	2.49819	0.473384
AT1G31840.1	2.4959	0.473384
AT2G43510.1	2.49291	0.00173742
AT5G44925.1	2.49291	0.00173742
AT3G08680.1	2.48849	0.473384
AT3G23370.1	2.48792	0.473384
AT1G03780.3	2.48678	0.473384
AT4G02060.1	2.48622	0.473384
AT1G03090.1	2.48281	0.473384
AT5G05270.1	2.47997	1.31612e-06
AT5G13130.2	2.47716	0.473384
AT1G72100.1	2.47019	0.000321984
AT2G32970.1	2.46928	0.473384
AT2G39300.2	2.46928	0.473384
AT5G58460.1	2.46703	0.473384
AT2G21470.2	2.46647	0.473384
AT4G04840.1	2.46614	4.64788e-14
AT4G22120.4	2.46423	0.473384
AT3G06340.1	2.45921	0.473384
AT4G15430.1	2.45921	0.473384
AT4G35300.1	2.45809	0.473384
AT4G22120.5	2.45142	0.473384
AT2G24160.1	2.44976	0.473384
AT5G20300.2	2.44921	0.473384
AT2G38540.1	2.4471	4.11432e-10
AT5G37160.1	2.44368	0.473384
AT2G01320.2	2.44313	0.473384
AT5G58170.1	2.44038	0.473384
AT4G31200.2	2.43983	0.473384
AT4G17140.1	2.43127	0.0265204
AT3G17920.2	2.42342	0.473384
AT3G44425.1	2.42233	0.473384
AT5G67440.2	2.41853	0.473384
AT5G40890.2	2.41474	0.473384
AT3G46220.2	2.41043	0.473384
AT5G19390.4	2.40344	0.473384
AT1G17980.2	2.40183	0.473384
AT1G35600.1	2.40129	0.473384
AT3G50890.1	2.3998	0.108228
AT4G10360.1	2.3998	0.0173847
AT1G03120.1	2.3998	0.108228
AT1G06890.1	2.3998	0.108228
AT1G07480.2	2.3998	0.108228
AT1G13000.2	2.3998	0.108228
AT1G31930.2	2.3998	0.108228
AT1G48070.1	2.3998	0.108228
AT1G48100.1	2.3998	0.108228
AT1G51370.3	2.3998	0.108228
AT1G56170.2	2.3998	0.108228
AT1G60970.1	2.3998	0.108228
AT1G65850.2	2.3998	0.108228
AT1G66910.1	2.3998	0.108228
AT1G68520.1	2.3998	0.108228
AT1G76390.1	2.3998	0.108228
AT1G77600.1	2.3998	0.108228
AT1G80080.1	2.3998	0.0173847
AT2G05070.1	2.3998	0.108228
AT2G27170.2	2.3998	0.108228
AT2G38340.1	2.3998	0.108228
AT2G43745.1	2.3998	0.108228
AT2G44995.1	2.3998	0.108228
AT2G46455.1	2.3998	0.108228
AT2G47015.1	2.3998	0.0173847
AT3G03910.1	2.3998	0.108228
AT3G05675.1	2.3998	0.108228
AT3G10560.1	2.3998	0.108228
AT3G13960.1	2.3998	0.108228
AT3G24400.1	2.3998	0.108228
AT3G27610.2	2.3998	0.108228
AT3G46220.1	2.3998	0.108228
AT3G46780.1	2.3998	0.00056448
AT3G47660.1	2.3998	0.108228
AT3G50570.1	2.3998	0.108228
AT3G58060.1	2.3998	0.108228
AT3G60810.1	2.3998	0.0173847
AT4G08290.2	2.3998	0.108228
AT4G10925.3	2.3998	0.108228
AT4G14368.1	2.3998	0.0173847
AT4G14695.2	2.3998	0.108228
AT4G15310.1	2.3998	0.108228
AT4G23860.3	2.3998	0.108228
AT4G24260.1	2.3998	0.00306466
AT4G27040.3	2.3998	0.0173847
AT4G31760.1	2.3998	0.108228
AT5G05310.3	2.3998	0.108228
AT5G08560.2	2.3998	0.108228
AT5G09670.1	2.3998	0.108228
AT5G16350.1	2.3998	0.108228
AT5G43840.1	2.3998	0.108228
AT5G43980.1	2.3998	0.00306466
AT5G50330.1	2.3998	0.108228
AT5G61670.2	2.3998	0.108228
AT5G63120.2	2.3998	0.108228
AT5G67170.1	2.3998	0.108228
AT3G59950.3	2.3998	0.108228
AT4G06701.5	2.3998	0.108228
AT1G11340.1	2.39488	0.473384
AT3G21720.1	2.39283	0
AT1G31840.2	2.38638	0.473384
AT1G03445.1	2.38373	0.473384
AT1G75730.1	2.37739	0.473384
AT2G14120.1	2.37634	0.473384
AT3G22380.2	2.37503	0.230306
AT1G72320.2	2.37371	0.473384
AT5G49470.4	2.36794	0.473384
AT1G44840.1	2.35544	0.473384
AT5G64940.2	2.35492	0.473384
AT5G34431.1	2.35233	0.473384
AT3G08840.3	2.35026	0.473384
AT2G16365.3	2.34768	0.473384
AT5G08600.2	2.33484	0.473384
AT2G29100.1	2.33381	0.473384
AT2G12500.1	2.33279	0.230306
AT4G32420.3	2.3282	0.473384
AT2G14120.3	2.32719	0.473384
AT5G18830.2	2.30698	0.473384
AT4G24800.3	2.30347	0.473384
AT2G39800.1	2.30197	0.473384
AT1G05230.2	2.30097	0.473384
AT1G29910.1	2.30026	7.88912e-07
AT2G27840.1	2.30026	6.12886e-05
AT3G04485.1	2.30026	0.00536198
AT1G67500.1	2.29375	0.230306
AT1G33200.1	2.28903	0.473384
AT2G38020.2	2.28211	0.473384
AT4G22120.6	2.28014	0.473384
AT2G10430.1	2.27621	0.473384
AT5G12370.2	2.27376	0.473384
AT1G78820.1	2.27051	2.04032e-05
AT2G09910.1	2.26642	0.473384
AT4G21380.1	2.25428	0.473384
AT1G52230.1	2.24779	0.000105143
AT1G52700.1	2.24779	0.00170034
AT5G17040.1	2.24779	4.55866e-07
AT5G28500.1	2.24779	0.0306612
AT5G45350.1	2.24779	0.0306612
AT5G51970.1	2.24779	0.0306612
AT1G30030.1	2.24032	0.473384
AT5G46880.1	2.23936	0.473384
AT5G49470.2	2.23745	0.473384
AT4G15020.1	2.2365	0.473384
AT1G69870.1	2.22987	2.29412e-06
AT1G06230.3	2.2246	0.473384
AT4G04340.3	2.20531	0.473384
AT1G63870.1	2.20064	0.473384
AT1G52370.1	2.19335	0.00929702
AT3G01310.2	2.19335	0.00929702
AT1G09470.2	2.19335	0.00929702
AT4G24660.1	2.19335	0.00929702
AT4G17600.1	2.1774	5.9164e-05
AT5G67060.1	2.1774	5.9164e-05
AT3G24870.2	2.16633	0.230306
AT4G39330.1	2.16533	0.00291808
AT2G09850.1	2.14982	0.473384
AT2G23910.1	2.14543	4.73814e-38
AT5G08050.1	2.13676	2.3478e-10
AT3G60330.2	2.13639	0.473384
AT2G43500.1	2.1355	0.473384
AT1G09310.1	2.13061	1.31399e-24
AT1G09970.2	2.13016	0.473384
AT5G47820.1	2.11383	0.473384
AT5G07990.1	2.113	1.34632e-35
AT1G17600.1	2.09466	0.473384
AT1G01080.1	2.07787	0.194467
AT1G02010.1	2.07787	0.0534024
AT1G02280.1	2.07787	0.0534024
AT1G03290.1	2.07787	0.194467
AT1G03740.2	2.07787	0.194467
AT1G04778.1	2.07787	0.194467
AT1G04990.1	2.07787	0.0534024
AT1G09060.2	2.07787	0.0534024
AT1G09470.1	2.07787	0.194467
AT1G15930.1	2.07787	0.194467
AT1G26540.1	2.07787	0.194467
AT1G27285.1	2.07787	0.0534024
AT1G27752.2	2.07787	0.194467
AT1G28560.1	2.07787	0.194467
AT1G47210.2	2.07787	0.194467
AT1G48410.1	2.07787	0.194467
AT1G52120.1	2.07787	0.194467
AT1G52855.1	2.07787	0.194467
AT1G52920.1	2.07787	0.0534024
AT1G54215.1	2.07787	0.194467
AT1G60505.1	2.07787	0.0534024
AT1G64105.1	2.07787	0.194467
AT1G64310.1	2.07787	0.015958
AT1G68920.2	2.07787	0.194467
AT1G72645.1	2.07787	0.194467
AT1G75720.2	2.07787	0.194467
AT1G76120.1	2.07787	0.194467
AT1G78810.2	2.07787	0.194467
AT1G78915.1	2.07787	0.194467
AT2G02860.2	2.07787	0.194467
AT2G05185.1	2.07787	0.194467
AT2G05830.1	2.07787	0.194467
AT2G14680.1	2.07787	0.194467
AT2G17055.1	2.07787	0.194467
AT2G17770.2	2.07787	0.194467
AT2G17972.1	2.07787	0.00496598
AT2G20815.1	2.07787	0.194467
AT2G20950.3	2.07787	0.0534024
AT2G22088.1	2.07787	0.194467
[truncated: 23,719 more rows]
