# Supplementary material for: PRH1 mediates ARF7-LBD dependent auxin signaling to regulate lateral root development in Arabidopsis thaliana
Source: PLoS Genet. 2020 Feb 7;16(2):e1008044. doi: 10.1371/journal.pgen.1008044 (PMC7006904; doi:10.1371/journal.pgen.1008044)
Supplement: S3 Table — (XLSX) [file pgen.1008044.s011.xlsx]

## Sheet: Sheet1
Supplemental Table 1 Primers used in this study
Related gene	purpose	forward primary (5'-3')	reverse primary (5'-3')
PRH1	Coding fragment amplification	ATGAATGAAATGTCGTTCTTTGG	CTAATATGGACGTTGACCG
	Coding fragment amplification for pEXT06	TCAGCAGTCGAAGAGCATGAATGAAATGTGTTCTTTGG	TTAGCGTGTGAAGAGCTTGATTCAGTATAATAAAATCCA
	Promoter fragment amplification	AATGTGAGACCGTTGCTG	AGAAGTTGCTTTGGTGGG
	Promoter fragment amplification for pABAi and pGreen0800	GGGGTACCAATGTGAGACCGTTGCTG	GCGTCGACAGAAGTTGCTTTGGTGGG
	qRT-PCR	CCGTGAGATGTAAGAATGATG	CGTTGACCGATGTAATTCC
	ChIP-qPCR	AATGTGAGACCGTTGCTG	GTGGGCTCTTGTGGCTGT
	ChIP-qPCR	CCGTAACACTACCTAATC	GTGGTCGAAGCCGTATCT
	ChIP-qPCR	ATGAAGCTGAGAACAAATCACGG	TTGAGTGCAAATCTCGTA
	ChIP-qPCR	ATGTACGACAACGGACAACT	CCCGTGATTTGTTCTCACCTTC
	ChIP-qPCR	CAATTTCTTGTCCTGGATTTACAC	AGAAGTTGCTTTGGTGGG
	GK-626H08.01 T-DNA insertion select	CAATTTCTTGTCCTGGATTTACAC	TGGAAATTCTTTTCTTTCCTTTTC
	Salk_014249 T-DNA insertion select	TTGGAGATTGTAAAGTTGACGC	TGTCCATGTTTTCTTTTGCTG
	CRISPR/ Cas9 gene editing	ATTGTTGAGCGGGAGTGTGACGAT	AAACATCGTCACACTCCCGCTCAA
ARF7	Coding fragment amplification	ATGAAAGCTCCTTCATCAAATGGA	CCGGTTAAACGAAGTGGCTGA
	Salk_040394 T-DNA insertion select	GAATGTGGAGTTCGTCGGTAT	AAGAGGAAGGTGCATCTCCTC
LBD16	Coding fragment amplification added six glycines	ATGGCATCTTCCGGTAACG	TCCACCCCCGCCTCCCCCGTTCTTCATCATTCTAAGAGCC
	Salk_040739 T-DNA insertion select	CGCCAAAATCTTGAGTAAACG	TCATTTCTGTTTCAATTCTCCG
LBD18	Coding fragment amplification added six glycines	ATGAGCGGTGGTGGGAACA	TCCACCCCCGCCTCCCCCTCTAGACATAGTTCGAGACG
	Salk_038125 T-DNA insertion select	GGAAACGTATGTATGACTCGGG	GCTCACATCTTTGCTCTTCAGC
LBD29	Coding fragment amplification added six glycines	ATGACTAGTTCCAGCTCT	TCCACCCCCGCCTCCCCCCGAGAAGGAGATGTA
	Salk_071133 T-DNA insertion select	AAGCCTCTTGAAGGATTGAGG	GATGGGATCTTGAAGCCTAGC
GATA23	qRT-PCR	ATGGATCCAAGGAAGCTACT	TTAGGCCAAAACAGAGCTACA
ACTIN2	qRT-PCR	GGCTCCTCTTAACCCAAAGGC	CACACCATCACCAGAATCCAG
